# Supplementary material for: [μ-1,2-Bis(diphenyl­phosphino)methane-κ2 P:P′]bis­{[(Z)-O-ethyl N-(4-nitro­phen­yl)thio­carbamato-κS]gold(I)}
Source: Acta Crystallogr Sect E Struct Rep Online. 2010 May 8;66(Pt 6):m622–3. doi: 10.1107/S1600536810016326 (PMC2979488; doi:10.1107/S1600536810016326)
Supplement: Supplementary file 1 [file e-66-0m622-sup1.cif]

##############################################################################
###                                                                        ###
###        Electronic paper (Acta Crystallographica Section E)             ###
###                                                                        ###
##############################################################################
#                                                                            #
# This CIF contains the data in a paper accepted for publication in Acta     #
# Crystallographica Section E. It conforms to the requirements of Notes      #
# for Authors for Section E, and has been peer reviewed under the auspices   #
# of the IUCr Commission on Journals.                                        #
#                                                                            #
# Full details of the Crystallographic Information File format               #
# are given in the paper "The Crystallographic Information File (CIF):       #
# a New Standard Archive File for Crystallography" by S. R. Hall, F. H.      #
# Allen and I. D. Brown [Acta Cryst. (1991), A47, 655-685].                  #
#                                                                            #
# The current version of the core CIF dictionary is obtainable from          #
# ftp://ftp.iucr.org/pub/cif_core.dic. The current version number is 2.4.    #
#                                                                            #
# Software is freely available for graphical display of the structure(s) in  #
# this CIF.  For information consult the CIF home page http://www.iucr.org/  #
# cif/home.html                                                              #
#                                                                            #
# This file may be used for bona fide research purposes within the           #
# scientific community so long as proper attribution is given to the journal # 
# article from which it was obtained.                                        #
#                                                                            #
##############################################################################
                                             
data_global
_audit_creation_method     SHELXL-97
_journal_date_recd_electronic     2010-05-04
_journal_date_accepted     2010-05-04
_journal_name_full     'Acta Crystallographica, Section E'
_journal_year     2010
_journal_volume     66
_journal_issue      6
_journal_page_first     m622
_journal_page_last     m623
_journal_paper_category     QM
_journal_coeditor_code     HB5435
_publ_contact_author_name     ' Edward RT Tiekink '
_publ_contact_author_address
;
Department of Chemistry, University of Malaya,
50603 Kuala Lumpur, Malaysia
;
_publ_contact_author_email
;
edward.tiekink@gmail.com
;
_publ_contact_author_fax     ' +60 3 7967 4193 '
_publ_contact_author_phone     ' +60 3 7967 6775 '
_publ_section_title
;\
[\m-1,2-Bis(diphenylphosphino)methane-\k^2^<i>P</i>:<i>P</i>']bis{[(<i>Z</i>)-\
<i>O</i>-ethyl <i>N</i>-(4-nitrophenyl)thiocarbamato-\k<i>S</i>]gold(I)}
;
loop_
    _publ_author_name
    _publ_author_footnote
    _publ_author_address
    'Ho, Soo Yei' .
;
Department of Chemistry,
National University of Singapore, Singapore 117543
;
    'Tiekink, Edward R. T.' .
;
Department of Chemistry, University of Malaya,
50603 Kuala Lumpur, Malaysia
;
data_I
_audit_creation_method     SHELXL-97
_chemical_name_systematic
;
[\m-1,2-Bis(diphenylphosphino)methane-
\k^2^<i>P</i>:<i>P</i>']bis{[(<i>Z</i>)-<i>O</i>-ethyl
<i>N</i>-(4-nitrophenyl)thiocarbamato-\k<i>S</i>]gold(I)}
;
_chemical_name_common     ?
_chemical_formula_moiety     'C43 H40 Au2 N4 O6 P2 S2'
_chemical_formula_sum     'C43 H40 Au2 N4 O6 P2 S2'
_chemical_formula_iupac     '[Au2 (C9 H9 N2 O3 S1)2 (C25 H22 P2)]'
_chemical_formula_weight     1228.83
_chemical_melting_point     ?
_symmetry_cell_setting     monoclinic
_symmetry_space_group_name_H-M     'I 2/a'
_symmetry_space_group_name_Hall     '-I 2ya'
loop_
    _symmetry_equiv_pos_as_xyz
    'x, y, z'
    '-x+1/2, y, -z'
    'x+1/2, y+1/2, z+1/2'
    '-x+1, y+1/2, -z+1/2'
    '-x, -y, -z'
    'x-1/2, -y, z'
    '-x+1/2, -y+1/2, -z+1/2'
    'x, -y+1/2, z+1/2'
_cell_length_a     24.400(3)
_cell_length_b     16.1419(16)
_cell_length_c     24.594(2)
_cell_angle_alpha     90
_cell_angle_beta     110.252(9)
_cell_angle_gamma     90
_cell_volume     9087.9(16)
_cell_formula_units_Z     8
_cell_measurement_reflns_used     5597
_cell_measurement_theta_min     2.5
_cell_measurement_theta_max     24.2
_cell_measurement_temperature     223(2)
_exptl_crystal_description     block
_exptl_crystal_colour     yellow
_exptl_crystal_size_max     0.31
_exptl_crystal_size_mid     0.13
_exptl_crystal_size_min     0.05
_exptl_crystal_density_diffrn     1.796
_exptl_crystal_density_meas     ?
_exptl_crystal_density_method     'not measured'
_exptl_crystal_F_000     4751
_exptl_absorpt_coefficient_mu     6.662
_exptl_absorpt_correction_type     'multi-scan'
_exptl_absorpt_process_details     '(SADABS; Bruker, 2000)'
_exptl_absorpt_correction_T_min     0.445
_exptl_absorpt_correction_T_max     1
_diffrn_ambient_temperature     223(2)
_diffrn_radiation_type     MoK\a
_diffrn_radiation_wavelength     0.71069
_diffrn_radiation_source     'fine-focus sealed tube'
_diffrn_radiation_monochromator     graphite
_diffrn_measurement_device_type     'Bruker SMART CCD'
_diffrn_measurement_method     '\w scans'
_diffrn_detector_area_resol_mean     ?
_diffrn_reflns_number     31967
_diffrn_reflns_av_R_equivalents     0.053
_diffrn_reflns_av_sigmaI/netI     0.062
_diffrn_reflns_theta_min     1.5
_diffrn_reflns_theta_max     27.5
_diffrn_reflns_theta_full     27.5
_diffrn_measured_fraction_theta_max     1.000
_diffrn_measured_fraction_theta_full     1.000
_diffrn_reflns_limit_h_min     -27
_diffrn_reflns_limit_h_max     31
_diffrn_reflns_limit_k_min     -20
_diffrn_reflns_limit_k_max     20
_diffrn_reflns_limit_l_min     -31
_diffrn_reflns_limit_l_max     24
_diffrn_standards_number     0
_diffrn_standards_interval_count     ?
_diffrn_standards_interval_time     ?
_diffrn_standards_decay_%     0
_refine_special_details
;
Refinement of <i>F</i>^2^ against ALL reflections. The weighted <i>R</i>-factor
wR and goodness of fit <i>S</i> are based on <i>F</i>^2^, conventional
<i>R</i>-factors <i>R</i> are based on <i>F</i>, with <i>F</i> set to zero for
negative <i>F</i>^2^. The threshold expression of <i>F</i>^2^ >
2\s(<i>F</i>^2^) is used only for calculating <i>R</i>-factors(gt) etc. and is
not relevant to the choice of reflections for refinement. <i>R</i>-factors
based on <i>F</i>^2^ are statistically about twice as large as those based on
<i>F</i>, and <i>R</i>- factors based on ALL data will be even larger.
;
_reflns_number_total     10427
_reflns_number_gt     7923
_reflns_threshold_expression     I>2\s(I)
_refine_ls_structure_factor_coef     Fsqd
_refine_ls_matrix_type     full
_refine_ls_R_factor_all     0.059
_refine_ls_R_factor_gt     0.039
_refine_ls_wR_factor_gt     0.091
_refine_ls_wR_factor_ref     0.110
_refine_ls_goodness_of_fit_ref     1.02
_refine_ls_restrained_S_all     1.02
_refine_ls_number_reflns     10427
_refine_ls_number_parameters     549
_refine_ls_number_restraints     28
_refine_ls_hydrogen_treatment     constr
_refine_ls_weighting_scheme     calc
_refine_ls_weighting_details
                 'calc w=1/[\s^2^(Fo^2^)+(0.0567P)^2^] where P=(Fo^2^+2Fc^2^)/3'
_atom_sites_solution_hydrogens     geom
_atom_sites_solution_primary     direct
_atom_sites_solution_secondary     difmap
_refine_ls_shift/su_max     0.001
_refine_ls_shift/su_mean     0.000
_refine_diff_density_max     1.52
_refine_diff_density_min     -1.19
_refine_ls_extinction_method     none
_refine_ls_extinction_coef     ?
loop_
    _atom_type_symbol
    _atom_type_description
    _atom_type_scat_dispersion_real
    _atom_type_scat_dispersion_imag
    _atom_type_scat_source
    'C' 'C' 0.0030 0.0020
                         'International Tables Vol C Tables 4.2.6.8 and 6.1.1.4'
    'H' 'H' 0.0000 0.0000
                         'International Tables Vol C Tables 4.2.6.8 and 6.1.1.4'
    'Au' 'Au' -2.0130 8.8020
                         'International Tables Vol C Tables 4.2.6.8 and 6.1.1.4'
    'N' 'N' 0.0060 0.0030
                         'International Tables Vol C Tables 4.2.6.8 and 6.1.1.4'
    'O' 'O' 0.0110 0.0060
                         'International Tables Vol C Tables 4.2.6.8 and 6.1.1.4'
    'P' 'P' 0.1020 0.0940
                         'International Tables Vol C Tables 4.2.6.8 and 6.1.1.4'
    'S' 'S' 0.1250 0.1230
                         'International Tables Vol C Tables 4.2.6.8 and 6.1.1.4'
_computing_data_collection     'SMART (Bruker, 2000)'
_computing_cell_refinement     'SAINT (Bruker, 2000)'
_computing_data_reduction     'SAINT (Bruker, 2000)'
_computing_structure_solution
                            'PATTY in DIRDIF92 (Beurskens <i>et al.</i>,  1992)'
_computing_structure_refinement     'SHELXL97 (Sheldrick, 2008)'
_computing_molecular_graphics
                      'ORTEP-3 (Farrugia, 1997) and DIAMOND (Brandenburg, 2006)'
_computing_publication_material     'publCIF (Westrip, 2010)'
loop_
    _atom_site_type_symbol
    _atom_site_label
    _atom_site_fract_x
    _atom_site_fract_y
    _atom_site_fract_z
    _atom_site_U_iso_or_equiv
    _atom_site_adp_type
    _atom_site_calc_flag
    _atom_site_refinement_flags
    _atom_site_occupancy
    _atom_site_disorder_assembly
    _atom_site_disorder_group
    Au Au1 1.009521(10) 0.859132(13) 0.324297(11) 0.03469(8) Uani d . 1 . .
    Au Au2 0.879170(10) 0.815714(13) 0.237856(11) 0.03270(8) Uani d . 1 . .
    S S1 0.99717(8) 0.99888(10) 0.33639(8) 0.0448(4) Uani d . 1 A .
    S S2 0.84758(7) 0.93438(9) 0.18429(8) 0.0408(4) Uani d . 1 . .
    P P1 1.03352(6) 0.72491(9) 0.31943(7) 0.0290(3) Uani d . 1 . .
    P P2 0.90430(7) 0.69252(9) 0.28151(7) 0.0288(3) Uani d . 1 . .
    O O2 0.9091(3) 1.4064(3) 0.3450(3) 0.0745(18) Uani d . 1 . .
    O O3 0.9791(3) 1.4426(3) 0.3166(3) 0.0731(17) Uani d . 1 . .
    O O4 0.7826(2) 0.8134(3) 0.1245(2) 0.0553(14) Uani d . 1 . .
    O O5 0.7025(4) 1.3205(4) 0.1153(3) 0.096(3) Uani d . 1 . .
    O O6 0.7716(4) 1.3265(4) 0.0808(4) 0.111(3) Uani d . 1 . .
    N N1 1.0713(3) 1.0927(3) 0.4211(3) 0.0595(18) Uani d . 1 A .
    N N2 0.9560(3) 1.3930(3) 0.3388(3) 0.0514(16) Uani d . 1 . .
    N N3 0.7433(2) 0.9417(4) 0.0988(3) 0.0548(17) Uani d . 1 . .
    N N4 0.7390(4) 1.2877(4) 0.0992(3) 0.071(2) Uani d . 1 . .
    C C1 1.0559(3) 1.0213(4) 0.4003(3) 0.0517(19) Uani d . 1 . .
    C C2 1.0404(3) 1.1643(4) 0.3968(3) 0.0430(17) Uani d . 1 . .
    C C3 0.9831(3) 1.1771(4) 0.3941(3) 0.0470(17) Uani d . 1 A .
    H H3 0.9633 1.1343 0.4055 0.056 Uiso calc R 1 . .
    C C4 0.9546(3) 1.2513(4) 0.3751(3) 0.0421(16) Uani d . 1 . .
    H H4 0.9160 1.2596 0.3735 0.051 Uiso calc R 1 A .
    C C5 0.9849(3) 1.3130(3) 0.3584(3) 0.0366(14) Uani d . 1 A .
    C C6 1.0423(3) 1.3030(4) 0.3607(3) 0.0422(16) Uani d . 1 . .
    H H6 1.0622 1.3460 0.3496 0.051 Uiso calc R 1 A .
    C C7 1.0689(3) 1.2284(4) 0.3796(3) 0.0458(16) Uani d . 1 A .
    H H7 1.1075 1.2202 0.3810 0.055 Uiso calc R 1 . .
    O O1 1.0910(5) 0.9539(9) 0.4226(5) 0.053(3) Uani d PD 0.679(16) A 1
    C C8 1.1390(6) 0.9687(10) 0.4772(5) 0.071(4) Uani d PDU 0.679(16) A 1
    H H8A 1.1583 1.0211 0.4749 0.085 Uiso calc PR 0.679(16) A 1
    H H8B 1.1679 0.9241 0.4840 0.085 Uiso calc PR 0.679(16) A 1
    C C9 1.1167(9) 0.9720(13) 0.5257(9) 0.129(7) Uani d PDU 0.679(16) A 1
    H H9A 1.0805 1.0033 0.5140 0.194 Uiso calc PR 0.679(16) A 1
    H H9B 1.1453 0.9986 0.5587 0.194 Uiso calc PR 0.679(16) A 1
    H H9C 1.1094 0.9161 0.5361 0.194 Uiso calc PR 0.679(16) A 1
    O O1A 1.0752(12) 0.955(2) 0.4357(11) 0.053(3) Uani d PD 0.321(16) A 2
    C C8A 1.1194(13) 0.962(3) 0.4932(13) 0.071(4) Uani d PDU 0.321(16) A 2
    H H8C 1.1197 0.9118 0.5154 0.085 Uiso calc PR 0.321(16) A 2
    H H8D 1.1104 1.0092 0.5139 0.085 Uiso calc PR 0.321(16) A 2
    C C9A 1.1774(18) 0.974(3) 0.488(2) 0.129(7) Uani d PDU 0.321(16) A 2
    H H9D 1.1897 0.9235 0.4746 0.194 Uiso calc PR 0.321(16) A 2
    H H9E 1.2055 0.9895 0.5254 0.194 Uiso calc PR 0.321(16) A 2
    H H9F 1.1751 1.0184 0.4603 0.194 Uiso calc PR 0.321(16) A 2
    C C10 0.7841(3) 0.8975(4) 0.1301(3) 0.0420(16) Uani d . 1 . .
    C C11 0.7461(3) 1.0285(4) 0.1030(3) 0.0500(19) Uani d . 1 . .
    C C12 0.7136(3) 1.0705(4) 0.1311(3) 0.0457(17) Uani d . 1 . .
    H H12 0.6928 1.0406 0.1504 0.055 Uiso calc R 1 . .
    C C13 0.7120(3) 1.1557(5) 0.1307(3) 0.0523(18) Uani d . 1 . .
    H H13 0.6905 1.1844 0.1499 0.063 Uiso calc R 1 . .
    C C14 0.7421(3) 1.1983(4) 0.1020(3) 0.0501(19) Uani d . 1 . .
    C C15 0.7755(4) 1.1598(5) 0.0743(4) 0.064(2) Uani d . 1 . .
    H H15 0.7970 1.1910 0.0564 0.076 Uiso calc R 1 . .
    C C16 0.7768(3) 1.0742(5) 0.0736(4) 0.060(2) Uani d . 1 . .
    H H16 0.7981 1.0465 0.0537 0.072 Uiso calc R 1 . .
    C C17 0.7306(4) 0.7781(5) 0.0805(4) 0.073(3) Uani d . 1 . .
    H H17A 0.7252 0.8022 0.0425 0.087 Uiso calc R 1 . .
    H H17B 0.6957 0.7900 0.0903 0.087 Uiso calc R 1 . .
    C C18 0.7394(5) 0.6876(5) 0.0793(5) 0.105(4) Uani d . 1 . .
    H H18A 0.7737 0.6764 0.0689 0.157 Uiso calc R 1 . .
    H H18B 0.7054 0.6624 0.0508 0.157 Uiso calc R 1 . .
    H H18C 0.7450 0.6644 0.1172 0.157 Uiso calc R 1 . .
    C C19 0.9736(2) 0.6572(3) 0.2764(3) 0.0286(12) Uani d . 1 . .
    H H19A 0.9712 0.6578 0.2358 0.034 Uiso calc R 1 . .
    H H19B 0.9814 0.6001 0.2907 0.034 Uiso calc R 1 . .
    C C20 1.0897(2) 0.7147(4) 0.2871(3) 0.0292(12) Uani d . 1 . .
    C C21 1.1218(3) 0.7832(4) 0.2835(3) 0.0387(14) Uani d . 1 . .
    H H21 1.1139 0.8347 0.2970 0.046 Uiso calc R 1 . .
    C C22 1.1651(3) 0.7771(4) 0.2603(3) 0.0447(16) Uani d . 1 . .
    H H22 1.1870 0.8243 0.2584 0.054 Uiso calc R 1 . .
    C C23 1.1770(3) 0.7024(4) 0.2398(3) 0.0461(17) Uani d . 1 . .
    H H23 1.2065 0.6991 0.2234 0.055 Uiso calc R 1 . .
    C C24 1.1458(3) 0.6324(4) 0.2431(3) 0.0434(16) Uani d . 1 . .
    H H24 1.1542 0.5812 0.2296 0.052 Uiso calc R 1 . .
    C C25 1.1021(3) 0.6386(4) 0.2667(3) 0.0377(14) Uani d . 1 . .
    H H25 1.0805 0.5913 0.2689 0.045 Uiso calc R 1 . .
    C C26 1.0615(3) 0.6760(4) 0.3902(3) 0.0346(14) Uani d . 1 . .
    C C27 1.0727(3) 0.7253(5) 0.4402(3) 0.0447(16) Uani d . 1 . .
    H H27 1.0668 0.7829 0.4369 0.054 Uiso calc R 1 . .
    C C28 1.0923(3) 0.6884(6) 0.4935(3) 0.061(2) Uani d . 1 . .
    H H28 1.1002 0.7213 0.5269 0.073 Uiso calc R 1 . .
    C C29 1.1006(3) 0.6060(6) 0.4992(3) 0.061(2) Uani d . 1 . .
    H H29 1.1136 0.5820 0.5363 0.074 Uiso calc R 1 . .
    C C30 1.0899(3) 0.5563(5) 0.4507(3) 0.0519(19) Uani d . 1 . .
    H H30 1.0957 0.4987 0.4551 0.062 Uiso calc R 1 . .
    C C31 1.0707(3) 0.5910(4) 0.3953(3) 0.0413(15) Uani d . 1 . .
    H H31 1.0642 0.5578 0.3623 0.050 Uiso calc R 1 . .
    C C32 0.8515(2) 0.6121(4) 0.2458(3) 0.0328(13) Uani d . 1 . .
    C C33 0.8615(3) 0.5573(4) 0.2072(3) 0.0415(16) Uani d . 1 . .
    H H33 0.8973 0.5578 0.2006 0.050 Uiso calc R 1 . .
    C C34 0.8178(3) 0.5010(4) 0.1779(3) 0.0481(17) Uani d . 1 . .
    H H34 0.8242 0.4634 0.1515 0.058 Uiso calc R 1 . .
    C C35 0.7657(3) 0.4999(4) 0.1874(3) 0.055(2) Uani d . 1 . .
    H H35 0.7364 0.4623 0.1670 0.066 Uiso calc R 1 . .
    C C36 0.7564(4) 0.5527(5) 0.2257(4) 0.062(2) Uani d . 1 . .
    H H36 0.7208 0.5513 0.2324 0.075 Uiso calc R 1 . .
    C C37 0.7994(3) 0.6095(5) 0.2554(4) 0.0527(19) Uani d . 1 . .
    H H37 0.7927 0.6461 0.2822 0.063 Uiso calc R 1 . .
    C C38 0.9131(2) 0.6901(3) 0.3575(3) 0.0315(13) Uani d . 1 . .
    C C39 0.9128(3) 0.7625(4) 0.3875(3) 0.0413(15) Uani d . 1 . .
    H H39 0.9056 0.8133 0.3675 0.050 Uiso calc R 1 . .
    C C40 0.9232(3) 0.7613(5) 0.4467(3) 0.0521(19) Uani d . 1 . .
    H H40 0.9224 0.8109 0.4665 0.063 Uiso calc R 1 . .
    C C41 0.9344(3) 0.6881(5) 0.4761(3) 0.054(2) Uani d . 1 . .
    H H41 0.9424 0.6876 0.5163 0.065 Uiso calc R 1 . .
    C C42 0.9342(3) 0.6141(5) 0.4468(3) 0.056(2) Uani d . 1 . .
    H H42 0.9413 0.5637 0.4672 0.067 Uiso calc R 1 . .
    C C43 0.9234(3) 0.6149(4) 0.3873(3) 0.0415(15) Uani d . 1 . .
    H H43 0.9232 0.5651 0.3673 0.050 Uiso calc R 1 . .
loop_
    _atom_site_aniso_label
    _atom_site_aniso_U_11
    _atom_site_aniso_U_22
    _atom_site_aniso_U_33
    _atom_site_aniso_U_12
    _atom_site_aniso_U_13
    _atom_site_aniso_U_23
    Au1 0.03798(14) 0.02598(12) 0.03917(15) 0.00068(9) 0.01218(11) -0.00119(10)
    Au2 0.03173(13) 0.02833(12) 0.03663(14) 0.00304(9) 0.01005(10) 0.00221(10)
    S1 0.0507(10) 0.0294(8) 0.0440(10) 0.0059(7) 0.0033(8) -0.0017(7)
    S2 0.0376(8) 0.0290(7) 0.0470(10) 0.0019(6) 0.0034(7) 0.0043(7)
    P1 0.0299(7) 0.0259(7) 0.0310(8) -0.0013(6) 0.0102(6) 0.0011(6)
    P2 0.0301(8) 0.0263(7) 0.0300(8) -0.0007(6) 0.0105(6) -0.0013(6)
    O2 0.058(4) 0.046(3) 0.119(6) 0.014(3) 0.030(4) -0.007(3)
    O3 0.085(4) 0.040(3) 0.088(5) 0.002(3) 0.023(4) 0.014(3)
    O4 0.047(3) 0.039(3) 0.065(4) 0.001(2) 0.000(3) -0.002(2)
    O5 0.152(7) 0.048(4) 0.078(5) 0.023(4) 0.028(5) 0.001(3)
    O6 0.141(7) 0.057(4) 0.117(7) -0.035(4) 0.023(6) 0.013(4)
    N1 0.064(4) 0.028(3) 0.064(4) 0.005(3) -0.007(3) -0.005(3)
    N2 0.057(4) 0.030(3) 0.057(4) 0.001(3) 0.007(3) -0.001(3)
    N3 0.039(3) 0.046(3) 0.062(4) 0.005(3) -0.005(3) 0.001(3)
    N4 0.098(6) 0.043(4) 0.049(4) -0.004(4) -0.006(4) -0.001(3)
    C1 0.053(4) 0.032(3) 0.057(5) 0.012(3) 0.002(4) 0.003(3)
    C2 0.057(4) 0.029(3) 0.033(4) 0.007(3) 0.003(3) -0.005(3)
    C3 0.057(4) 0.034(3) 0.053(5) -0.008(3) 0.024(4) -0.004(3)
    C4 0.041(4) 0.036(3) 0.045(4) -0.008(3) 0.010(3) -0.014(3)
    C5 0.045(4) 0.028(3) 0.035(4) 0.003(3) 0.011(3) -0.005(3)
    C6 0.063(4) 0.034(3) 0.038(4) -0.006(3) 0.028(3) -0.005(3)
    C7 0.040(4) 0.048(4) 0.051(4) 0.002(3) 0.018(3) -0.007(3)
    O1 0.052(7) 0.036(3) 0.055(6) 0.020(5) -0.003(4) -0.005(5)
    C8 0.070(7) 0.061(5) 0.071(6) 0.016(5) 0.008(5) 0.005(5)
    C9 0.137(9) 0.116(8) 0.122(9) 0.011(6) 0.028(6) 0.001(6)
    O1A 0.052(7) 0.036(3) 0.055(6) 0.020(5) -0.003(4) -0.005(5)
    C8A 0.070(7) 0.061(5) 0.071(6) 0.016(5) 0.008(5) 0.005(5)
    C9A 0.137(9) 0.116(8) 0.122(9) 0.011(6) 0.028(6) 0.001(6)
    C10 0.038(3) 0.034(3) 0.049(4) 0.000(3) 0.009(3) 0.005(3)
    C11 0.030(3) 0.045(4) 0.061(5) 0.009(3) -0.003(3) 0.013(4)
    C12 0.044(4) 0.048(4) 0.039(4) -0.001(3) 0.008(3) 0.004(3)
    C13 0.054(5) 0.058(4) 0.041(4) 0.006(4) 0.012(4) -0.006(4)
    C14 0.047(4) 0.042(4) 0.045(4) 0.002(3) -0.004(3) 0.006(3)
    C15 0.047(4) 0.064(5) 0.075(6) -0.011(4) 0.014(4) 0.014(5)
    C16 0.039(4) 0.066(5) 0.076(6) 0.011(4) 0.021(4) -0.002(4)
    C17 0.056(5) 0.061(5) 0.077(6) -0.006(4) -0.008(5) -0.010(5)
    C18 0.108(9) 0.053(5) 0.126(11) -0.011(5) 0.005(8) -0.025(6)
    C19 0.031(3) 0.026(3) 0.029(3) -0.001(2) 0.011(2) -0.001(2)
    C20 0.022(3) 0.035(3) 0.029(3) -0.002(2) 0.007(2) 0.005(3)
    C21 0.035(3) 0.036(3) 0.039(4) -0.002(3) 0.005(3) 0.001(3)
    C22 0.036(3) 0.048(4) 0.048(4) -0.010(3) 0.013(3) 0.010(3)
    C23 0.035(4) 0.057(4) 0.049(4) 0.001(3) 0.019(3) 0.008(3)
    C24 0.044(4) 0.043(4) 0.048(4) 0.007(3) 0.023(3) 0.006(3)
    C25 0.041(3) 0.031(3) 0.043(4) 0.002(3) 0.016(3) 0.000(3)
    C26 0.025(3) 0.044(3) 0.032(3) -0.001(2) 0.005(3) 0.004(3)
    C27 0.042(4) 0.052(4) 0.037(4) 0.000(3) 0.009(3) -0.001(3)
    C28 0.056(5) 0.092(7) 0.026(4) 0.001(4) 0.003(3) -0.001(4)
    C29 0.044(4) 0.097(7) 0.032(4) 0.002(4) -0.001(3) 0.027(4)
    C30 0.044(4) 0.054(4) 0.054(5) 0.007(3) 0.012(4) 0.026(4)
    C31 0.039(4) 0.041(3) 0.043(4) 0.004(3) 0.015(3) 0.008(3)
    C32 0.029(3) 0.032(3) 0.037(3) 0.001(2) 0.010(3) 0.005(3)
    C33 0.034(3) 0.036(3) 0.051(4) -0.001(3) 0.010(3) -0.007(3)
    C34 0.051(4) 0.036(3) 0.049(4) -0.003(3) 0.006(3) -0.010(3)
    C35 0.058(5) 0.041(4) 0.052(5) -0.021(3) 0.001(4) -0.002(4)
    C36 0.052(5) 0.069(5) 0.070(6) -0.026(4) 0.026(4) -0.007(5)
    C37 0.049(4) 0.057(4) 0.059(5) -0.012(4) 0.028(4) -0.006(4)
    C38 0.029(3) 0.034(3) 0.033(3) -0.002(2) 0.011(3) -0.003(3)
    C39 0.040(4) 0.043(4) 0.040(4) 0.002(3) 0.013(3) -0.003(3)
    C40 0.055(4) 0.058(5) 0.044(4) -0.003(4) 0.019(4) -0.018(4)
    C41 0.054(5) 0.076(6) 0.033(4) -0.005(4) 0.015(3) -0.003(4)
    C42 0.066(5) 0.061(5) 0.042(4) -0.008(4) 0.021(4) 0.013(4)
    C43 0.054(4) 0.033(3) 0.044(4) -0.001(3) 0.025(3) 0.002(3)
_geom_special_details
;
All s.u.'s (except the s.u. in the dihedral angle between two l.s. planes) are
estimated using the full covariance matrix. The cell s.u.'s are taken into
account individually in the estimation of s.u.'s in distances, angles and
torsion angles; correlations between s.u.'s in cell parameters are only used
when they are defined by crystal symmetry. An approximate (isotropic)
treatment of cell s.u.'s is used for estimating s.u.'s involving l.s. planes.
;
loop_
    _geom_bond_atom_site_label_1
    _geom_bond_atom_site_label_2
    _geom_bond_site_symmetry_2
    _geom_bond_distance
    _geom_bond_publ_flag
    Au1 P1 . 2.2582(15) y
    Au1 S1 . 2.3087(16) y
    Au2 P2 . 2.2421(15) y
    Au2 S2 . 2.3012(16) y
    Au1 Au2 . 3.2320(5) n
    S1 C1 . 1.759(8) ?
    S2 C10 . 1.761(7) ?
    P1 C20 . 1.815(6) ?
    P1 C26 . 1.816(6) ?
    P1 C19 . 1.839(6) ?
    P2 C38 . 1.808(6) ?
    P2 C32 . 1.826(6) ?
    P2 C19 . 1.831(6) ?
    O2 N2 . 1.224(8) ?
    O3 N2 . 1.213(8) ?
    O4 C10 . 1.364(7) ?
    O4 C17 . 1.468(9) ?
    O5 N4 . 1.215(11) ?
    O6 N4 . 1.215(11) ?
    N1 C1 . 1.264(9) ?
    N1 C2 . 1.397(8) ?
    N2 C5 . 1.470(8) ?
    N3 C10 . 1.249(8) ?
    N3 C11 . 1.405(9) ?
    N4 C14 . 1.446(9) ?
    C1 O1A . 1.35(4) ?
    C1 O1 . 1.377(14) ?
    C2 C3 . 1.391(10) ?
    C2 C7 . 1.392(10) ?
    C3 C4 . 1.382(9) ?
    C3 H3 . 0.9400 ?
    C4 C5 . 1.384(9) ?
    C4 H4 . 0.9400 ?
    C5 C6 . 1.391(9) ?
    C6 C7 . 1.371(9) ?
    C6 H6 . 0.9400 ?
    C7 H7 . 0.9400 ?
    O1 C8 . 1.465(9) ?
    C8 C9 . 1.473(10) ?
    C8 H8A . 0.9800 ?
    C8 H8B . 0.9800 ?
    C9 H9A . 0.9700 ?
    C9 H9B . 0.9700 ?
    C9 H9C . 0.9700 ?
    O1A C8A . 1.455(10) ?
    C8A C9A . 1.478(10) ?
    C8A H8C . 0.9800 ?
    C8A H8D . 0.9800 ?
    C9A H9D . 0.9700 ?
    C9A H9E . 0.9700 ?
    C9A H9F . 0.9700 ?
    C11 C12 . 1.395(10) ?
    C11 C16 . 1.416(11) ?
    C12 C13 . 1.376(10) ?
    C12 H12 . 0.9400 ?
    C13 C14 . 1.365(11) ?
    C13 H13 . 0.9400 ?
    C14 C15 . 1.378(12) ?
    C15 C16 . 1.381(11) ?
    C15 H15 . 0.9400 ?
    C16 H16 . 0.9400 ?
    C17 C18 . 1.479(11) ?
    C17 H17A . 0.9800 ?
    C17 H17B . 0.9800 ?
    C18 H18A . 0.9700 ?
    C18 H18B . 0.9700 ?
    C18 H18C . 0.9700 ?
    C19 H19A . 0.9800 ?
    C19 H19B . 0.9800 ?
    C20 C21 . 1.377(8) ?
    C20 C25 . 1.399(8) ?
    C21 C22 . 1.366(9) ?
    C21 H21 . 0.9400 ?
    C22 C23 . 1.376(10) ?
    C22 H22 . 0.9400 ?
    C23 C24 . 1.381(9) ?
    C23 H23 . 0.9400 ?
    C24 C25 . 1.383(9) ?
    C24 H24 . 0.9400 ?
    C25 H25 . 0.9400 ?
    C26 C31 . 1.389(9) ?
    C26 C27 . 1.410(9) ?
    C27 C28 . 1.368(10) ?
    C27 H27 . 0.9400 ?
    C28 C29 . 1.346(12) ?
    C28 H28 . 0.9400 ?
    C29 C30 . 1.387(11) ?
    C29 H29 . 0.9400 ?
    C30 C31 . 1.395(9) ?
    C30 H30 . 0.9400 ?
    C31 H31 . 0.9400 ?
    C32 C37 . 1.371(9) ?
    C32 C33 . 1.381(9) ?
    C33 C34 . 1.396(9) ?
    C33 H33 . 0.9400 ?
    C34 C35 . 1.368(10) ?
    C34 H34 . 0.9400 ?
    C35 C36 . 1.347(11) ?
    C35 H35 . 0.9400 ?
    C36 C37 . 1.394(10) ?
    C36 H36 . 0.9400 ?
    C37 H37 . 0.9400 ?
    C38 C39 . 1.383(9) ?
    C38 C43 . 1.394(9) ?
    C39 C40 . 1.390(10) ?
    C39 H39 . 0.9400 ?
    C40 C41 . 1.362(11) ?
    C40 H40 . 0.9400 ?
    C41 C42 . 1.393(11) ?
    C41 H41 . 0.9400 ?
    C42 C43 . 1.396(10) ?
    C42 H42 . 0.9400 ?
    C43 H43 . 0.9400 ?
loop_
    _geom_angle_atom_site_label_1
    _geom_angle_atom_site_label_2
    _geom_angle_atom_site_label_3
    _geom_angle_site_symmetry_1
    _geom_angle_site_symmetry_3
    _geom_angle
    _geom_angle_publ_flag
    P1 Au1 S1 . . 172.77(6) ?
    P1 Au1 Au2 . . 88.36(4) ?
    S1 Au1 Au2 . . 98.86(4) ?
    P2 Au2 S2 . . 173.84(6) ?
    P2 Au2 Au1 . . 80.42(4) ?
    S2 Au2 Au1 . . 104.74(4) ?
    C1 S1 Au1 . . 102.4(2) ?
    C10 S2 Au2 . . 100.7(2) ?
    C20 P1 C26 . . 106.9(3) ?
    C20 P1 C19 . . 105.3(3) ?
    C26 P1 C19 . . 104.7(3) ?
    C20 P1 Au1 . . 111.07(19) ?
    C26 P1 Au1 . . 112.6(2) ?
    C19 P1 Au1 . . 115.60(19) ?
    C38 P2 C32 . . 107.0(3) ?
    C38 P2 C19 . . 106.5(3) ?
    C32 P2 C19 . . 105.1(3) ?
    C38 P2 Au2 . . 115.44(19) ?
    C32 P2 Au2 . . 111.7(2) ?
    C19 P2 Au2 . . 110.46(19) ?
    C10 O4 C17 . . 116.5(5) ?
    C1 N1 C2 . . 122.7(6) ?
    O3 N2 O2 . . 122.6(6) ?
    O3 N2 C5 . . 118.8(6) ?
    O2 N2 C5 . . 118.6(6) ?
    C10 N3 C11 . . 121.0(6) ?
    O6 N4 O5 . . 122.9(8) ?
    O6 N4 C14 . . 120.2(10) ?
    O5 N4 C14 . . 116.9(9) ?
    N1 C1 O1A . . 117.8(14) ?
    N1 C1 O1 . . 120.2(8) ?
    O1A C1 O1 . . 24.6(12) ?
    N1 C1 S1 . . 125.9(5) ?
    O1A C1 S1 . . 114.1(14) ?
    O1 C1 S1 . . 113.3(7) ?
    C3 C2 C7 . . 118.3(6) ?
    C3 C2 N1 . . 122.0(7) ?
    C7 C2 N1 . . 119.4(7) ?
    C4 C3 C2 . . 121.6(6) ?
    C4 C3 H3 . . 119.2 ?
    C2 C3 H3 . . 119.2 ?
    C3 C4 C5 . . 117.8(6) ?
    C3 C4 H4 . . 121.1 ?
    C5 C4 H4 . . 121.1 ?
    C4 C5 C6 . . 122.5(6) ?
    C4 C5 N2 . . 118.9(6) ?
    C6 C5 N2 . . 118.6(6) ?
    C7 C6 C5 . . 117.9(6) ?
    C7 C6 H6 . . 121.1 ?
    C5 C6 H6 . . 121.1 ?
    C6 C7 C2 . . 121.9(6) ?
    C6 C7 H7 . . 119.1 ?
    C2 C7 H7 . . 119.1 ?
    C1 O1 C8 . . 115.3(12) ?
    O1 C8 C9 . . 110.1(17) ?
    O1 C8 H8A . . 109.6 ?
    C9 C8 H8A . . 109.6 ?
    O1 C8 H8B . . 109.6 ?
    C9 C8 H8B . . 109.6 ?
    H8A C8 H8B . . 108.1 ?
    C1 O1A C8A . . 123(3) ?
    O1A C8A C9A . . 110(4) ?
    O1A C8A H8C . . 109.7 ?
    C9A C8A H8C . . 109.7 ?
    O1A C8A H8D . . 109.7 ?
    C9A C8A H8D . . 109.7 ?
    H8C C8A H8D . . 108.2 ?
    C8A C9A H9D . . 109.5 ?
    C8A C9A H9E . . 109.5 ?
    H9D C9A H9E . . 109.5 ?
    C8A C9A H9F . . 109.5 ?
    H9D C9A H9F . . 109.5 ?
    H9E C9A H9F . . 109.5 ?
    N3 C10 O4 . . 121.2(6) ?
    N3 C10 S2 . . 125.3(5) ?
    O4 C10 S2 . . 113.5(5) ?
    C12 C11 N3 . . 120.0(7) ?
    C12 C11 C16 . . 119.5(7) ?
    N3 C11 C16 . . 120.2(7) ?
    C13 C12 C11 . . 120.1(7) ?
    C13 C12 H12 . . 120.0 ?
    C11 C12 H12 . . 120.0 ?
    C14 C13 C12 . . 119.2(7) ?
    C14 C13 H13 . . 120.4 ?
    C12 C13 H13 . . 120.4 ?
    C13 C14 C15 . . 123.0(7) ?
    C13 C14 N4 . . 119.9(8) ?
    C15 C14 N4 . . 117.2(8) ?
    C14 C15 C16 . . 118.5(8) ?
    C14 C15 H15 . . 120.8 ?
    C16 C15 H15 . . 120.8 ?
    C15 C16 C11 . . 119.8(8) ?
    C15 C16 H16 . . 120.1 ?
    C11 C16 H16 . . 120.1 ?
    O4 C17 C18 . . 107.7(7) ?
    O4 C17 H17A . . 110.2 ?
    C18 C17 H17A . . 110.2 ?
    O4 C17 H17B . . 110.2 ?
    C18 C17 H17B . . 110.2 ?
    H17A C17 H17B . . 108.5 ?
    C17 C18 H18A . . 109.5 ?
    C17 C18 H18B . . 109.5 ?
    H18A C18 H18B . . 109.5 ?
    C17 C18 H18C . . 109.5 ?
    H18A C18 H18C . . 109.5 ?
    H18B C18 H18C . . 109.5 ?
    P2 C19 P1 . . 110.1(3) ?
    P2 C19 H19A . . 109.6 ?
    P1 C19 H19A . . 109.6 ?
    P2 C19 H19B . . 109.6 ?
    P1 C19 H19B . . 109.6 ?
    H19A C19 H19B . . 108.2 ?
    C21 C20 C25 . . 118.9(6) ?
    C21 C20 P1 . . 119.3(5) ?
    C25 C20 P1 . . 121.8(4) ?
    C22 C21 C20 . . 120.6(6) ?
    C22 C21 H21 . . 119.7 ?
    C20 C21 H21 . . 119.7 ?
    C21 C22 C23 . . 120.5(6) ?
    C21 C22 H22 . . 119.7 ?
    C23 C22 H22 . . 119.7 ?
    C22 C23 C24 . . 120.3(6) ?
    C22 C23 H23 . . 119.9 ?
    C24 C23 H23 . . 119.9 ?
    C23 C24 C25 . . 119.2(6) ?
    C23 C24 H24 . . 120.4 ?
    C25 C24 H24 . . 120.4 ?
    C24 C25 C20 . . 120.5(6) ?
    C24 C25 H25 . . 119.8 ?
    C20 C25 H25 . . 119.8 ?
    C31 C26 C27 . . 120.2(6) ?
    C31 C26 P1 . . 120.8(5) ?
    C27 C26 P1 . . 119.0(5) ?
    C28 C27 C26 . . 119.2(7) ?
    C28 C27 H27 . . 120.4 ?
    C26 C27 H27 . . 120.4 ?
    C29 C28 C27 . . 121.4(8) ?
    C29 C28 H28 . . 119.3 ?
    C27 C28 H28 . . 119.3 ?
    C28 C29 C30 . . 120.4(7) ?
    C28 C29 H29 . . 119.8 ?
    C30 C29 H29 . . 119.8 ?
    C29 C30 C31 . . 120.4(7) ?
    C29 C30 H30 . . 119.8 ?
    C31 C30 H30 . . 119.8 ?
    C26 C31 C30 . . 118.3(7) ?
    C26 C31 H31 . . 120.8 ?
    C30 C31 H31 . . 120.8 ?
    C37 C32 C33 . . 119.6(6) ?
    C37 C32 P2 . . 118.7(5) ?
    C33 C32 P2 . . 121.5(5) ?
    C32 C33 C34 . . 119.0(6) ?
    C32 C33 H33 . . 120.5 ?
    C34 C33 H33 . . 120.5 ?
    C35 C34 C33 . . 120.7(7) ?
    C35 C34 H34 . . 119.7 ?
    C33 C34 H34 . . 119.7 ?
    C36 C35 C34 . . 120.1(7) ?
    C36 C35 H35 . . 119.9 ?
    C34 C35 H35 . . 119.9 ?
    C35 C36 C37 . . 120.3(7) ?
    C35 C36 H36 . . 119.8 ?
    C37 C36 H36 . . 119.8 ?
    C32 C37 C36 . . 120.2(7) ?
    C32 C37 H37 . . 119.9 ?
    C36 C37 H37 . . 119.9 ?
    C39 C38 C43 . . 119.4(6) ?
    C39 C38 P2 . . 120.8(5) ?
    C43 C38 P2 . . 119.8(5) ?
    C38 C39 C40 . . 120.9(7) ?
    C38 C39 H39 . . 119.6 ?
    C40 C39 H39 . . 119.6 ?
    C41 C40 C39 . . 119.9(7) ?
    C41 C40 H40 . . 120.0 ?
    C39 C40 H40 . . 120.0 ?
    C40 C41 C42 . . 120.4(7) ?
    C40 C41 H41 . . 119.8 ?
    C42 C41 H41 . . 119.8 ?
    C41 C42 C43 . . 120.0(7) ?
    C41 C42 H42 . . 120.0 ?
    C43 C42 H42 . . 120.0 ?
    C38 C43 C42 . . 119.4(7) ?
    C38 C43 H43 . . 120.3 ?
    C42 C43 H43 . . 120.3 ?
loop_
    _geom_torsion_atom_site_label_1
    _geom_torsion_atom_site_label_2
    _geom_torsion_atom_site_label_3
    _geom_torsion_atom_site_label_4
    _geom_torsion_site_symmetry_1
    _geom_torsion_site_symmetry_2
    _geom_torsion_site_symmetry_3
    _geom_torsion_site_symmetry_4
    _geom_torsion
    _geom_torsion_publ_flag
    P1 Au1 Au2 P2 . . . . 28.86(6) ?
    S1 Au1 Au2 P2 . . . . -151.57(7) ?
    P1 Au1 Au2 S2 . . . . -147.71(6) ?
    S1 Au1 Au2 S2 . . . . 31.86(7) ?
    P1 Au1 S1 C1 . . . . -22.7(6) ?
    Au2 Au1 S1 C1 . . . . 160.7(3) ?
    P2 Au2 S2 C10 . . . . 22.0(7) ?
    Au1 Au2 S2 C10 . . . . 168.6(2) ?
    S1 Au1 P1 C20 . . . . -59.6(6) ?
    Au2 Au1 P1 C20 . . . . 117.0(2) ?
    S1 Au1 P1 C26 . . . . 60.2(6) ?
    Au2 Au1 P1 C26 . . . . -123.2(2) ?
    S1 Au1 P1 C19 . . . .  -18E1(10)
                                    ?
    Au2 Au1 P1 C19 . . . . -2.9(2) ?
    S2 Au2 P2 C38 . . . . -145.2(6) ?
    Au1 Au2 P2 C38 . . . . 67.5(2) ?
    S2 Au2 P2 C32 . . . . -22.6(6) ?
    Au1 Au2 P2 C32 . . . . -170.0(2) ?
    S2 Au2 P2 C19 . . . . 94.0(6) ?
    Au1 Au2 P2 C19 . . . . -53.4(2) ?
    C2 N1 C1 O1A . . . . -158.0(15) ?
    C2 N1 C1 O1 . . . . 173.9(10) ?
    C2 N1 C1 S1 . . . . 4.2(13) ?
    Au1 S1 C1 N1 . . . . 171.7(8) ?
    Au1 S1 C1 O1A . . . . -25.6(14) ?
    Au1 S1 C1 O1 . . . . 1.4(9) ?
    C1 N1 C2 C3 . . . . 63.0(12) ?
    C1 N1 C2 C7 . . . . -123.0(9) ?
    C7 C2 C3 C4 . . . . -0.2(11) ?
    N1 C2 C3 C4 . . . . 173.8(7) ?
    C2 C3 C4 C5 . . . . 0.3(11) ?
    C3 C4 C5 C6 . . . . -0.6(10) ?
    C3 C4 C5 N2 . . . . -179.1(6) ?
    O3 N2 C5 C4 . . . . -169.8(6) ?
    O2 N2 C5 C4 . . . . 9.5(10) ?
    O3 N2 C5 C6 . . . . 11.7(10) ?
    O2 N2 C5 C6 . . . . -169.1(6) ?
    C4 C5 C6 C7 . . . . 0.9(10) ?
    N2 C5 C6 C7 . . . . 179.4(6) ?
    C5 C6 C7 C2 . . . . -0.8(10) ?
    C3 C2 C7 C6 . . . . 0.5(10) ?
    N1 C2 C7 C6 . . . . -173.7(7) ?
    N1 C1 O1 C8 . . . . 11.6(19) ?
    O1A C1 O1 C8 . . . . -80(4) ?
    S1 C1 O1 C8 . . . . -177.5(11) ?
    C1 O1 C8 C9 . . . . 76.0(19) ?
    N1 C1 O1A C8A . . . . -10(4) ?
    O1 C1 O1A C8A . . . . 93(5) ?
    S1 C1 O1A C8A . . . . -174(2) ?
    C1 O1A C8A C9A . . . . -74(4) ?
    C11 N3 C10 O4 . . . . -177.3(7) ?
    C11 N3 C10 S2 . . . . 2.8(12) ?
    C17 O4 C10 N3 . . . . -0.6(11) ?
    C17 O4 C10 S2 . . . . 179.3(6) ?
    Au2 S2 C10 N3 . . . . 161.0(7) ?
    Au2 S2 C10 O4 . . . . -18.9(6) ?
    C10 N3 C11 C12 . . . . -104.3(9) ?
    C10 N3 C11 C16 . . . . 82.4(10) ?
    N3 C11 C12 C13 . . . . -174.0(6) ?
    C16 C11 C12 C13 . . . . -0.6(11) ?
    C11 C12 C13 C14 . . . . 0.7(11) ?
    C12 C13 C14 C15 . . . . -1.8(12) ?
    C12 C13 C14 N4 . . . . 177.7(7) ?
    O6 N4 C14 C13 . . . . 169.9(8) ?
    O5 N4 C14 C13 . . . . -11.0(11) ?
    O6 N4 C14 C15 . . . . -10.6(11) ?
    O5 N4 C14 C15 . . . . 168.5(8) ?
    C13 C14 C15 C16 . . . . 2.7(12) ?
    N4 C14 C15 C16 . . . . -176.7(7) ?
    C14 C15 C16 C11 . . . . -2.6(12) ?
    C12 C11 C16 C15 . . . . 1.6(11) ?
    N3 C11 C16 C15 . . . . 175.0(7) ?
    C10 O4 C17 C18 . . . . 176.7(8) ?
    C38 P2 C19 P1 . . . . -58.8(4) ?
    C32 P2 C19 P1 . . . . -172.1(3) ?
    Au2 P2 C19 P1 . . . . 67.2(3) ?
    C20 P1 C19 P2 . . . . -155.5(3) ?
    C26 P1 C19 P2 . . . . 92.0(3) ?
    Au1 P1 C19 P2 . . . . -32.5(4) ?
    C26 P1 C20 C21 . . . . -106.5(5) ?
    C19 P1 C20 C21 . . . . 142.6(5) ?
    Au1 P1 C20 C21 . . . . 16.7(5) ?
    C26 P1 C20 C25 . . . . 72.4(5) ?
    C19 P1 C20 C25 . . . . -38.6(6) ?
    Au1 P1 C20 C25 . . . . -164.4(4) ?
    C25 C20 C21 C22 . . . . 0.0(9) ?
    P1 C20 C21 C22 . . . . 178.8(5) ?
    C20 C21 C22 C23 . . . . 0.5(10) ?
    C21 C22 C23 C24 . . . . -0.9(11) ?
    C22 C23 C24 C25 . . . . 0.8(11) ?
    C23 C24 C25 C20 . . . . -0.3(10) ?
    C21 C20 C25 C24 . . . . -0.1(10) ?
    P1 C20 C25 C24 . . . . -178.9(5) ?
    C20 P1 C26 C31 . . . . -66.9(6) ?
    C19 P1 C26 C31 . . . . 44.5(6) ?
    Au1 P1 C26 C31 . . . . 170.8(4) ?
    C20 P1 C26 C27 . . . . 114.3(5) ?
    C19 P1 C26 C27 . . . . -134.4(5) ?
    Au1 P1 C26 C27 . . . . -8.0(6) ?
    C31 C26 C27 C28 . . . . -0.5(10) ?
    P1 C26 C27 C28 . . . . 178.3(6) ?
    C26 C27 C28 C29 . . . . -0.6(12) ?
    C27 C28 C29 C30 . . . . 0.8(12) ?
    C28 C29 C30 C31 . . . . 0.1(11) ?
    C27 C26 C31 C30 . . . . 1.4(9) ?
    P1 C26 C31 C30 . . . . -177.4(5) ?
    C29 C30 C31 C26 . . . . -1.3(10) ?
    C38 P2 C32 C37 . . . . 50.4(6) ?
    C19 P2 C32 C37 . . . . 163.3(6) ?
    Au2 P2 C32 C37 . . . . -76.9(6) ?
    C38 P2 C32 C33 . . . . -133.3(5) ?
    C19 P2 C32 C33 . . . . -20.4(6) ?
    Au2 P2 C32 C33 . . . . 99.4(5) ?
    C37 C32 C33 C34 . . . . 0.9(10) ?
    P2 C32 C33 C34 . . . . -175.3(5) ?
    C32 C33 C34 C35 . . . . 0.0(11) ?
    C33 C34 C35 C36 . . . . -0.9(12) ?
    C34 C35 C36 C37 . . . . 0.9(13) ?
    C33 C32 C37 C36 . . . . -1.0(11) ?
    P2 C32 C37 C36 . . . . 175.4(6) ?
    C35 C36 C37 C32 . . . . 0.1(13) ?
    C32 P2 C38 C39 . . . . -134.5(5) ?
    C19 P2 C38 C39 . . . . 113.6(5) ?
    Au2 P2 C38 C39 . . . . -9.4(6) ?
    C32 P2 C38 C43 . . . . 49.2(6) ?
    C19 P2 C38 C43 . . . . -62.8(5) ?
    Au2 P2 C38 C43 . . . . 174.2(4) ?
    C43 C38 C39 C40 . . . . 0.4(10) ?
    P2 C38 C39 C40 . . . . -176.0(5) ?
    C38 C39 C40 C41 . . . . 0.8(11) ?
    C39 C40 C41 C42 . . . . -1.6(12) ?
    C40 C41 C42 C43 . . . . 1.1(12) ?
    C39 C38 C43 C42 . . . . -0.9(10) ?
    P2 C38 C43 C42 . . . . 175.5(5) ?
    C41 C42 C43 C38 . . . . 0.1(11) ?
loop_
    _geom_hbond_atom_site_label_D
    _geom_hbond_atom_site_label_H
    _geom_hbond_atom_site_label_A
    _geom_hbond_site_symmetry_A
    _geom_hbond_distance_DH
    _geom_hbond_distance_HA
    _geom_hbond_distance_DA
    _geom_hbond_angle_DHA
    C41 H41 Cg1 5_776 0.94 2.73 3.576(8) 151
    C17 H17b Cg2 7_665 0.98 2.87 3.821(11) 163
