# Supplementary material for: [μ-1,2-Bis(diphenyl­phosphino)methane-κ2 P:P′]bis­{[(Z)-O-ethyl N-(4-nitro­phen­yl)thio­carbamato-κS]gold(I)}
Source: Acta Crystallogr Sect E Struct Rep Online. 2010 May 8;66(Pt 6):m622–3. doi: 10.1107/S1600536810016326 (PMC2979488; doi:10.1107/S1600536810016326)
Supplement: Supplementary file 2 [file e-66-0m622-Isup2.hkl]

#
# h,k,l, Fc-squared, Fo-squared, sigma(Fo-squared) and status flag
#
data_I
_shelx_title ' '
_shelx_refln_list_code          4
_shelx_F_calc_maximum     1512.46
_exptl_crystal_F_000      4750.81
_reflns_d_resolution_high  0.7696
 
loop_
 _symmetry_equiv_pos_as_xyz
 'x, y, z'
 '-x+1/2, y, -z'
 'x+1/2, y+1/2, z+1/2'
 '-x+1, y+1/2, -z+1/2'
 '-x, -y, -z'
 'x-1/2, -y, z'
 '-x+1/2, -y+1/2, -z+1/2'
 'x, -y+1/2, z+1/2'
 
_cell_length_a    24.4000
_cell_length_b    16.1419
_cell_length_c    24.5942
_cell_angle_alpha  90.000
_cell_angle_beta  110.252
_cell_angle_gamma  90.000
 
_shelx_F_squared_multiplier     1.000
 
loop_
 _refln_index_h
 _refln_index_k
 _refln_index_l
 _refln_F_squared_calc
 _refln_F_squared_meas
 _refln_F_squared_sigma
 _refln_observed_status
   4   0   0    51561.33    34744.04   2303.28 o
   6   0   0    38034.59    40585.00   1886.21 o
   8   0   0   804265.44   871274.19  37203.71 o
  10   0   0   242261.73   251493.58  10880.00 o
  12   0   0    11887.18    13773.81    922.19 o
  14   0   0    31943.60    33517.19   1776.90 o
  16   0   0    93248.31    82869.52   3916.49 o
  18   0   0    36421.06    32138.89   2903.79 o
  20   0   0     6293.98     6100.33    893.86 o
  22   0   0     1012.13      611.61   1164.99 o
  24   0   0    29693.53    27141.91   1886.45 o
  26   0   0     8807.53     8182.45   1313.28 o
  28   0   0     6044.07     7227.44   2295.27 o
   1   1   0    40530.68      -48.38     32.25 o
   3   1   0   151625.73   178156.41   5430.90 o
   5   1   0   198241.17   225783.00   6176.09 o
   7   1   0   435148.13   477581.75  14550.53 o
   9   1   0     5136.97     6224.43    907.63 o
  11   1   0      568.91      124.59    208.98 o
  13   1   0   172804.20   174396.25   6256.46 o
  15   1   0   176729.50   169800.63   5326.98 o
  17   1   0     6548.04     7304.28    603.38 o
  19   1   0     1226.73     2012.28    508.91 o
  21   1   0    28274.39    26077.83   1206.75 o
  23   1   0    76276.12    72361.23   2609.98 o
  25   1   0     8269.27    10068.50   1345.98 o
  27   1   0     1771.90     1058.79   1464.66 o
  29   1   0     6218.96     5775.42   1753.20 o
   0   2   0   622137.25   660726.25  23227.12 o
   2   2   0    80904.13    91895.11   2877.96 o
   4   2   0    52607.42    58947.93   1544.90 o
   6   2   0    57055.36    64688.46   1698.77 o
   8   2   0    40974.82    41698.98   1266.83 o
  10   2   0    30011.56    32442.15   1305.50 o
  12   2   0    87780.95    93280.95   3002.07 o
  14   2   0    24864.81    26201.43   1060.43 o
  16   2   0    11911.37    13145.58   1050.90 o
  18   2   0     4531.22     4969.21    750.03 o
  20   2   0    42477.36    37153.60   1494.47 o
  22   2   0     3263.65     3258.80    624.80 o
  24   2   0    12765.74    13365.20   1198.34 o
  26   2   0     2198.84     1619.33    911.16 o
  28   2   0     6475.03     8118.93   1277.03 o
   1   3   0     3839.03     4196.27    181.03 o
   3   3   0   113899.05   128551.52   3238.02 o
   5   3   0     3993.83     4520.59    354.01 o
   7   3   0    71596.02    83069.27   2172.34 o
   9   3   0     3952.41     4668.08    321.26 o
  11   3   0   112107.71   113995.09   3250.56 o
  13   3   0    10382.63    11211.42    627.15 o
  15   3   0     2937.00     3102.47    455.69 o
  17   3   0    12908.40    12455.82    770.44 o
  19   3   0    39776.98    37312.19   2008.18 o
  21   3   0     1541.70     2071.64    573.88 o
  23   3   0     5552.24     7277.38    962.90 o
  25   3   0    12812.15    12158.76   1270.52 o
  27   3   0     8309.08    10745.65   1609.30 o
  29   3   0      691.01      466.58   1150.66 o
   0   4   0   133289.47   148454.36   5317.10 o
   2   4   0   166011.55   176047.77   4448.09 o
   4   4   0    96529.66   101737.59   2875.85 o
   6   4   0   150832.92   157628.70   3686.24 o
   8   4   0    98021.83    96090.93   2517.21 o
  10   4   0   115721.54   122076.37   3185.93 o
  12   4   0    13367.58    13636.54    613.31 o
  14   4   0    67134.21    67978.78   2060.36 o
  16   4   0     9937.69    12182.61   1198.05 o
  18   4   0    16185.11    15793.79   1163.77 o
  20   4   0     4716.52     4986.22   1241.32 o
  22   4   0      368.21      853.40    714.73 o
  24   4   0      732.16      144.64    826.90 o
  26   4   0      124.48      841.20   1031.79 o
  28   4   0      237.63      429.58   1421.10 o
   1   5   0     9611.56     9547.92    358.07 o
   3   5   0    74589.96    78742.00   2249.44 o
   5   5   0    17710.07    17648.73    627.06 o
   7   5   0    72419.91    71262.43   1894.46 o
   9   5   0    17631.92    19246.67    733.57 o
  11   5   0     4250.51     4767.35    330.52 o
  13   5   0    53502.96    55739.52   1739.03 o
  15   5   0   142976.66   135423.02   4046.81 o
  17   5   0    36538.97    36333.33   2060.96 o
  19   5   0     9600.71    10012.39    953.33 o
  21   5   0    72198.06    68135.23   3666.29 o
  23   5   0    78008.57    73797.78   3176.82 o
  25   5   0    11714.72    13216.63   2024.38 o
  27   5   0     2829.73     1763.26   1307.63 o
   0   6   0   506172.22   559486.81  19821.41 o
   2   6   0    55157.79    56486.35   1505.26 o
   4   6   0    21706.79    25212.45    941.99 o
   6   6   0    73590.41    82649.33   2405.03 o
   8   6   0   434734.66   454326.72  11336.98 o
  10   6   0   171596.06   175274.55   4160.06 o
  12   6   0    12451.83    12471.25    526.06 o
  14   6   0       28.77      358.54    412.52 o
  16   6   0   128725.34   126443.34   4172.38 o
  18   6   0    50343.34    48349.07   2189.14 o
  20   6   0     5465.60     5460.31    863.56 o
  22   6   0      199.06      -32.71    874.88 o
  24   6   0     9954.74    10435.25   1191.25 o
  26   6   0     1461.14     1088.86   1193.36 o
  28   6   0     6509.55     9556.26   1419.29 o
   1   7   0    56847.55    51613.53   1404.16 o
   3   7   0   233113.75   233483.50   6493.53 o
   5   7   0    44036.70    46042.04   1581.42 o
   7   7   0    90443.87    85384.34   2497.60 o
   9   7   0    85556.50    91447.44   2422.15 o
  11   7   0   109944.13   111887.99   2935.95 o
  13   7   0     5457.41     6001.84    555.21 o
  15   7   0    78795.23    76251.91   2364.26 o
  17   7   0      291.52      928.01    572.02 o
  19   7   0    22502.91    22492.67   1382.60 o
  21   7   0     2423.05     1978.84    762.44 o
  23   7   0    18204.18    20216.51   1500.95 o
  25   7   0     1040.87      351.93   1148.77 o
  27   7   0    13953.16    14704.37   1571.75 o
   0   8   0   150787.38   170693.53   6176.43 o
   2   8   0   196115.25   196497.31   4994.81 o
   4   8   0   486758.25   484294.63  13343.81 o
   6   8   0   200893.66   211936.31   6596.07 o
   8   8   0    27248.90    27985.12    989.03 o
  10   8   0    15596.49    14969.53    676.90 o
  12   8   0   180812.33   174980.22   5288.15 o
  14   8   0    58575.02    57178.60   1854.85 o
  16   8   0     1546.63     1014.62    474.68 o
  18   8   0       80.76      199.75    502.71 o
  20   8   0    39709.48    37175.92   1783.60 o
  22   8   0    16247.38    17097.75   1413.01 o
  24   8   0     6935.87     7146.19    948.89 o
  26   8   0     1106.32     1194.29    971.88 o
   1   9   0   103674.55   103409.56   2717.76 o
   3   9   0   142577.88   134578.30   3838.34 o
   5   9   0    15993.49    15761.78    663.82 o
   7   9   0    25193.52    23933.17    892.81 o
   9   9   0   115882.85   115393.85   3353.63 o
  11   9   0   160941.78   149668.92   5452.30 o
  13   9   0     7943.97     7103.69    651.47 o
  15   9   0      116.85     -403.94    451.07 o
  17   9   0    33807.91    31018.96   1245.47 o
  19   9   0    67858.71    61772.02   2307.48 o
  21   9   0    14473.83    12481.58   1017.08 o
  23   9   0      390.85     -402.69    717.75 o
  25   9   0    17312.41    16050.29   2411.13 o
   0  10   0     3900.28     4261.58    492.96 o
   2  10   0    64998.13    63958.84   1763.97 o
   4  10   0   204839.56   201292.03   5676.02 o
   6  10   0   116164.33   117035.23   3394.69 o
   8  10   0     8093.62     8555.31    542.01 o
  10  10   0     3196.74     4257.31    469.36 o
  12  10   0    66671.14    64307.36   2052.14 o
  14  10   0    27644.05    26479.19   1213.84 o
  16  10   0     1452.04     2121.62    595.81 o
  18  10   0      116.14      334.89    538.45 o
  20  10   0    14539.86    13700.30   1060.83 o
  22  10   0      637.34      152.07    721.05 o
  24  10   0     3561.07     2742.40    956.13 o
  26  10   0      572.16      304.47   1188.24 o
   1  11   0     1146.24     1727.48    323.63 o
   3  11   0     3584.60     3583.57    413.58 o
   5  11   0     6183.80     6622.23    506.59 o
   7  11   0      134.42       21.73    344.85 o
   9  11   0     1786.79     1725.33    422.24 o
  11  11   0    20196.65    20190.76   1043.92 o
  13  11   0      862.94       67.01    512.82 o
  15  11   0     2518.72     3090.95    899.60 o
  17  11   0     2177.09     1700.88    625.46 o
  19  11   0    11764.07    13076.95   1011.25 o
  21  11   0      340.52     1462.93    886.50 o
  23  11   0     2143.34     3332.77    888.77 o
  25  11   0     3604.86     5814.11   1433.22 o
   0  12   0      434.84      894.13    474.31 o
   2  12   0     4646.64     4442.37    480.42 o
   4  12   0     6003.72     6132.37    530.47 o
   6  12   0     2499.61     2343.44    437.88 o
   8  12   0     1276.31     1313.44    526.21 o
  10  12   0      355.74     -669.08    446.05 o
  12  12   0    12508.76    12308.37    835.63 o
  14  12   0      342.40      415.51    532.13 o
  16  12   0      707.16      746.76    844.03 o
  18  12   0     3050.67     2887.18    748.67 o
  20  12   0     2429.21     2775.22    893.98 o
  22  12   0      909.21      993.38    968.88 o
  24  12   0      175.09     -596.32   1079.88 o
   1  13   0    15607.02    16163.55    691.12 o
   3  13   0    49869.94    50494.76   1872.92 o
   5  13   0      304.81      411.07    542.59 o
   7  13   0      812.49      459.90    415.62 o
   9  13   0    21534.85    19562.22   2302.58 o
  11  13   0    84007.70    81103.45   2528.02 o
  13  13   0    10345.09    10456.73   1174.14 o
  15  13   0      450.76      236.79    582.21 o
  17  13   0    21780.44    22200.26   1264.37 o
  19  13   0    45665.45    46913.84   2115.28 o
  21  13   0     4078.95     3614.58   1179.40 o
  23  13   0       31.19      499.62   1140.53 o
   0  14   0     3763.47     2671.54    642.82 o
   2  14   0    59947.46    55589.92   2454.77 o
   4  14   0   236446.25   235406.33   6682.61 o
   6  14   0   135223.00   129120.05   3802.48 o
   8  14   0     6394.81     6280.59    591.83 o
  10  14   0    11722.51    10844.06    730.95 o
  12  14   0   119113.51   114295.41   3893.09 o
  14  14   0    34136.93    33767.51   1520.15 o
  16  14   0     1896.56     2613.34    879.09 o
  18  14   0      289.26    -1017.62    722.68 o
  20  14   0    21402.09    20522.10   3250.75 o
  22  14   0     7993.78     7137.64   1401.32 o
   1  15   0    60572.09    56568.62   2415.37 o
   3  15   0    46100.39    47405.55   1640.81 o
   5  15   0     8766.52     8768.78    705.00 o
   7  15   0    32392.91    29764.65   1248.60 o
   9  15   0    25730.56    23789.34   1058.73 o
  11  15   0    50563.21    48416.72   1919.86 o
  13  15   0      180.20      805.69    633.16 o
  15  15   0     2239.63     3136.55    745.45 o
  17  15   0    10839.78    10465.43   1353.90 o
  19  15   0    26320.46    27313.88   1776.96 o
   0  16   0    77676.75    69841.54   8539.22 o
   2  16   0        1.01     -778.61    519.07 o
   4  16   0    42555.64    38544.02   1440.30 o
   6  16   0      115.94      -85.04    495.10 o
   8  16   0    47476.17    43017.95   1575.57 o
  10  16   0     5243.42     5304.96    823.23 o
  12  16   0     8500.85     8278.90    876.05 o
  14  16   0      172.11      386.10    822.71 o
  16  16   0    13245.53    15687.98   1370.40 o
  18  16   0     3743.85     4690.02   1143.15 o
   1  17   0    17408.71    19784.68   1571.72 o
   3  17   0    23597.51    23024.36   1207.88 o
   5  17   0    10889.22    10810.52    927.06 o
   7  17   0    28431.94    27294.56   1238.33 o
   9  17   0       47.87      133.24    597.23 o
  11  17   0     1073.65      -41.79    723.77 o
  13  17   0     6268.91     6089.98   1063.69 o
  15  17   0    18976.52    16511.75   1479.78 o
  17  17   0     2675.33     1840.43   1104.18 o
   0  18   0    30941.31    31184.50   2089.28 o
   2  18   0    22087.81    21321.02   1189.18 o
   4  18   0     1801.24     1823.86    680.59 o
   6  18   0     7539.77     7533.49    840.62 o
   8  18   0    32374.89    31953.28   1391.75 o
  10  18   0    24956.06    19203.99   2489.49 o
  12  18   0     2696.84     3537.07   1064.56 o
  14  18   0     2972.85     3607.02   1092.92 o
   1  19   0      245.31      -10.66    670.84 o
   3  19   0      146.56      916.91    714.16 o
   5  19   0       79.77     -810.23    703.11 o
   7  19   0     2468.34     2314.37   1406.50 o
   9  19   0     5064.39     4937.36   1285.37 o
  11  19   0      966.77      442.42   1063.90 o
   0  20   0      730.57      581.73   1624.04 o
   2  20   0     4434.14     6242.85    952.01 o
   4  20   0    13466.62    14839.75   1176.10 o
   6  20   0     3282.16     5977.22   1193.88 o
   8  20   0      374.96      299.85   1225.15 o
 -30   1   1     5786.15     9374.97   1953.83 o
 -28   1   1       51.47    -1427.50    974.92 o
 -26   1   1     1216.80     1901.34    747.72 o
 -24   1   1    17757.83    17951.79   1066.33 o
 -22   1   1    17884.42    15596.38    947.23 o
 -20   1   1      244.55     -140.41    473.08 o
 -18   1   1      368.48      207.20    447.63 o
 -16   1   1     4077.53     4754.77    628.69 o
 -14   1   1    46338.23    45290.13   1590.16 o
 -12   1   1     3897.97     3038.54    546.26 o
 -10   1   1    18791.22    17066.57    822.21 o
  -8   1   1     5756.02     6283.06    435.44 o
  -6   1   1     7481.67     5518.58    781.24 o
  -4   1   1     1739.72     1806.31    159.46 o
  -2   1   1    98360.66   106220.69  11168.11 o
   0   1   1      791.99      -54.81     36.54 o
   2   1   1    33143.51    38869.17   1116.19 o
   4   1   1    78561.30    85736.48   2390.82 o
   6   1   1   611452.63   707799.00  19283.46 o
   8   1   1    64461.87    62967.25   2049.60 o
  10   1   1     9853.29    10121.01    697.26 o
  12   1   1    57259.41    56367.43   2208.74 o
  14   1   1   113540.30   109123.01   4061.11 o
  16   1   1    86168.02    81582.86   2701.97 o
  18   1   1    11630.17    10435.53    721.55 o
  20   1   1     1432.28     1712.37    516.80 o
  22   1   1    42716.75    39770.59   1640.88 o
  24   1   1    20567.87    20138.60   1215.00 o
  26   1   1     2924.83     2409.15    947.26 o
  28   1   1      158.16      400.46   1107.92 o
 -29   2   1     6570.83     3987.04   1208.96 o
 -27   2   1     4496.20     4359.92   1214.37 o
 -25   2   1    47629.00    46578.40   2248.24 o
 -23   2   1    16092.29    11862.86   1581.11 o
 -21   2   1     2181.55     2289.68    589.78 o
 -19   2   1    41152.14    31638.46   1976.29 o
 -17   2   1   240899.73   222483.39   8794.92 o
 -15   2   1   145450.66   140038.08   4443.92 o
 -13   2   1     3742.04     5149.92    698.48 o
 -11   2   1    36210.60    35974.33   1276.07 o
  -9   2   1   688975.38   744103.06  22511.63 o
  -7   2   1   653871.00   725799.50  19776.56 o
  -5   2   1    52081.79    58423.31   1674.72 o
  -3   2   1    37499.31    42274.64   1015.50 o
  -1   2   1   402617.59   479016.50  13097.08 o
   1   2   1   348193.75   390230.47  10617.31 o
   3   2   1    68164.56    79305.93   2026.79 o
   5   2   1   110965.50   122138.84   3404.79 o
   7   2   1   340084.16   378235.16  10373.99 o
   9   2   1   250044.97   267581.97   7372.18 o
  11   2   1      860.68      639.94    263.63 o
  13   2   1     9397.62     8788.69    557.63 o
  15   2   1    28098.21    26114.85   1089.47 o
  17   2   1    53125.07    46182.64   1851.28 o
  19   2   1     1023.38     1308.60    504.65 o
  21   2   1    50037.14    49508.74   1908.85 o
  23   2   1      100.13      371.53    641.43 o
  25   2   1     8338.05    10908.12   1174.59 o
  27   2   1     4716.23     5709.31   1125.35 o
  29   2   1    26096.65    28938.77   1995.56 o
 -28   3   1       75.56     -741.48   1000.32 o
 -26   3   1      312.98     1256.05    908.67 o
 -24   3   1    51436.79    53706.03   2467.50 o
 -22   3   1   109903.20   104633.37   3522.22 o
 -20   3   1      476.48      379.36    495.63 o
 -18   3   1     8862.76     8988.95    674.15 o
 -16   3   1    92461.21    88734.48   2937.22 o
 -14   3   1   273052.38   268442.25   8282.94 o
 -12   3   1       70.24      329.47    377.52 o
 -10   3   1    86039.45    90671.09   2377.90 o
  -8   3   1     3317.04     3292.24    322.86 o
  -6   3   1    63490.99    64090.71   1679.14 o
  -4   3   1    38417.88    39276.68   1173.77 o
  -2   3   1   250832.53   263854.47   7680.16 o
   0   3   1    23882.55    27668.39   1036.84 o
   2   3   1   200369.70   232929.84   7100.18 o
   4   3   1   218860.72   245676.66   6144.33 o
   6   3   1   567505.00   611303.50  15313.96 o
   8   3   1   208585.28   235079.75   6519.06 o
  10   3   1    28139.00    27682.11    946.38 o
  12   3   1    66912.67    67295.78   2015.67 o
  14   3   1   330551.97   331937.53   9204.35 o
  16   3   1   155035.09   152969.80   4981.49 o
  18   3   1     8961.70     8722.44    679.15 o
  20   3   1    12205.62    11903.10    817.20 o
  22   3   1    93671.96    89593.14   3630.76 o
  24   3   1    49592.62    52009.53   2990.66 o
  26   3   1      293.28      268.12    882.66 o
  28   3   1       16.30      143.51   1061.74 o
 -29   4   1     9827.10     9147.28   1414.27 o
 -27   4   1      160.01      350.51    965.21 o
 -25   4   1    52010.46    51441.60   2466.16 o
 -23   4   1     6192.80     6349.00    943.44 o
 -21   4   1    41645.75    38099.50   1993.38 o
 -19   4   1      338.19      475.78    515.14 o
 -17   4   1   227688.98   222329.80   6972.90 o
 -15   4   1   117373.41   109986.83   3562.55 o
 -13   4   1    52675.97    50883.47   1826.87 o
 -11   4   1     2655.22     3118.32    386.12 o
  -9   4   1   280754.81   294275.44   7463.01 o
  -7   4   1   197191.08   203253.02   5158.90 o
  -5   4   1    13893.57    14569.57    710.21 o
  -3   4   1    41219.05    23534.57   1718.79 o
  -1   4   1   166363.59   174329.42   4839.41 o
   1   4   1    63353.99    64883.09   1686.75 o
   3   4   1    31946.02    33912.88   1032.93 o
   5   4   1    84184.66    90305.90   2329.82 o
   7   4   1   170006.19   180257.63   4596.93 o
   9   4   1   273464.53   292820.75   7418.09 o
  11   4   1    92724.57   102185.68   2958.56 o
  13   4   1    55688.63    55633.77   1848.49 o
  15   4   1    66716.28    63661.13   2016.30 o
  17   4   1   152884.75   145003.38   4684.23 o
  19   4   1    17605.95    16755.29    958.44 o
  21   4   1    52545.86    50948.73   2330.34 o
  23   4   1      172.93     -338.82    774.00 o
  25   4   1    18175.17    19940.73   1520.69 o
  27   4   1     1412.77      768.52   1084.76 o
 -28   5   1    14473.35    16222.40   1568.38 o
 -26   5   1    17099.32    21347.98   1861.25 o
 -24   5   1     5037.85     6118.62    977.68 o
 -22   5   1    18066.53    15518.03   1230.20 o
 -20   5   1    23243.30    22820.38   1379.80 o
 -18   5   1    77970.45    77192.79   2962.39 o
 -16   5   1      525.52      996.64    413.37 o
 -14   5   1    59403.61    56860.21   1780.95 o
 -12   5   1    37518.44    35955.18   1073.39 o
 -10   5   1   182205.06   186563.14   4793.35 o
  -8   5   1      195.77      324.15    198.54 o
  -6   5   1    49946.44    48842.26   1459.70 o
  -4   5   1    20361.55    21529.98    956.23 o
  -2   5   1   118977.27   128954.64   4073.97 o
   0   5   1    12356.76    12505.18    510.26 o
   2   5   1   294631.03   326444.03   8189.31 o
   4   5   1    23836.60    25504.13    847.37 o
   6   5   1    33117.52    35294.26   1012.03 o
   8   5   1     6679.00     7039.76    307.99 o
  10   5   1   190713.92   189931.23   4868.00 o
  12   5   1    26246.77    26396.14    938.36 o
  14   5   1    75696.76    78364.75   2374.66 o
  16   5   1       74.76      -24.99    397.83 o
  18   5   1    58777.46    57335.56   2481.72 o
  20   5   1    12090.19    14843.24   1149.35 o
  22   5   1    21865.08    19485.93   1461.30 o
  24   5   1     2463.58     1273.00    909.93 o
  26   5   1    12666.96    11666.50   1315.87 o
  28   5   1     7461.06    10792.69   1423.51 o
 -27   6   1      206.00     -140.29   1016.64 o
 -25   6   1     3100.76     3940.59    996.92 o
 -23   6   1     7780.63     7588.42   1041.11 o
 -21   6   1    71048.11    64525.98   3698.45 o
 -19   6   1    22066.98    20035.43   1273.93 o
 -17   6   1     3251.00     3508.84    686.63 o
 -15   6   1     7337.81     6784.53    940.54 o
 -13   6   1   161977.81   161454.61   4191.02 o
 -11   6   1   175261.48   174653.73   4152.15 o
  -9   6   1    16617.38    16245.41    521.70 o
  -7   6   1    15111.89    14124.74    704.61 o
  -5   6   1   394100.03   427966.75  15240.18 o
  -3   6   1   472178.66   508203.63  15725.70 o
  -1   6   1     6060.53     6397.13    299.89 o
   1   6   1    51483.66    52091.70   1398.64 o
   3   6   1   331108.31   340245.09   8552.76 o
   5   6   1   112923.09   109628.59   3118.87 o
   7   6   1    15227.15    17991.66    652.22 o
   9   6   1       14.40     -197.84    240.53 o
  11   6   1    97305.96    92446.41   2280.99 o
  13   6   1    35327.13    34593.67   1222.81 o
  15   6   1    11676.17    12096.60    872.24 o
  17   6   1    29028.45    27236.11   1259.10 o
  19   6   1      110.14     1131.40    672.18 o
  21   6   1    16711.23    16409.88   1269.01 o
  23   6   1      181.48       90.46    837.99 o
  25   6   1    20093.36    20431.27   1530.33 o
  27   6   1     1228.80      470.32   1073.24 o
 -28   7   1    13592.16    14824.76   1610.30 o
 -26   7   1     8631.74     9385.19   1247.15 o
 -24   7   1     2042.58      670.06    878.73 o
 -22   7   1      777.83     -412.52    762.83 o
 -20   7   1     8839.10     9065.69    993.43 o
 -18   7   1    20599.92    20855.89   1290.72 o
 -16   7   1    14351.81    13153.85    773.26 o
 -14   7   1     1531.20     1140.53    445.11 o
 -12   7   1     2565.25     3509.02    305.48 o
 -10   7   1    20510.28    19919.14    705.78 o
  -8   7   1     3392.67     3328.25    340.22 o
  -6   7   1     2593.94     1893.53    355.69 o
  -4   7   1    50501.39    50495.45   1526.26 o
  -2   7   1     6157.83     6413.55    434.86 o
   0   7   1   202342.52   217917.73   5522.93 o
   2   7   1   178181.67   182088.22   4629.42 o
   4   7   1   100818.66   100798.84   3213.56 o
   6   7   1   133880.38   134758.30   3834.29 o
   8   7   1   210632.30   212346.47   5945.79 o
  10   7   1   160949.31   153129.39   3973.15 o
  12   7   1    80784.80    81043.32   2524.42 o
  14   7   1    41368.37    38564.64   1376.36 o
  16   7   1    34649.88    33230.04   1179.11 o
  18   7   1    58418.42    55995.33   3790.62 o
  20   7   1    35716.63    33933.05   1797.29 o
  22   7   1     9624.07     8508.65   1047.85 o
  24   7   1     5288.52     8446.54   1691.43 o
  26   7   1    13396.67    14324.56   1487.79 o
 -27   8   1     2530.80     2692.28   1091.56 o
 -25   8   1     3311.65     3580.94    878.28 o
 -23   8   1     1863.60     3053.46    786.85 o
 -21   8   1     1433.86     1851.79    731.32 o
 -19   8   1     5127.17     5230.67    723.44 o
 -17   8   1    29561.17    26241.01   2997.87 o
 -15   8   1    40413.77    38062.35   1375.90 o
 -13   8   1    34650.42    34193.32   1644.35 o
 -11   8   1    61855.54    61007.81   1899.58 o
  -9   8   1    67065.85    66718.63   2025.29 o
  -7   8   1    54986.50    55233.22   2661.97 o
  -5   8   1    67188.32    66626.55   1990.99 o
  -3   8   1   185531.08   195239.47   5463.09 o
  -1   8   1   145281.53   146543.52   3755.07 o
   1   8   1   100836.22   107946.02   2813.15 o
   3   8   1     5249.41     5065.52    425.50 o
   5   8   1    24417.77    24196.55   1521.26 o
   7   8   1    29864.78    30051.87   1038.76 o
   9   8   1    52785.92    53182.95   1663.52 o
  11   8   1    10832.97    11663.30    564.75 o
  13   8   1        8.76     -333.77    397.44 o
  15   8   1      248.53      654.29    474.91 o
  17   8   1      110.84       34.69    508.37 o
  19   8   1      752.39      576.67    639.23 o
  21   8   1      630.16     -341.12    665.41 o
  23   8   1      139.27      -96.73    725.05 o
  25   8   1       87.77      420.49    885.00 o
  27   8   1       51.81      -67.22   1009.10 o
 -26   9   1     1729.07     2809.83   1038.31 o
 -24   9   1     5894.74     5393.57    927.68 o
 -22   9   1     1430.27     2095.02    754.05 o
 -20   9   1     6645.45     6524.87    802.27 o
 -18   9   1     3108.18     2249.05    848.65 o
 -16   9   1    16264.39    15917.28    857.87 o
 -14   9   1    46971.99    44386.31   1714.84 o
 -12   9   1     7555.13     8110.43    737.38 o
 -10   9   1     4531.99     4770.87    610.27 o
  -8   9   1    11839.52    12227.48    598.38 o
  -6   9   1    90019.67    83299.94   2459.21 o
  -4   9   1     6226.10     6307.96    424.97 o
  -2   9   1    95849.45    99720.38   2623.73 o
   0   9   1      112.98      120.06    234.85 o
   2   9   1    44202.51    42442.89   1215.52 o
   4   9   1    10680.36    10842.69    542.45 o
   6   9   1    62245.35    61198.71   2084.50 o
   8   9   1     1306.11     1241.16    349.11 o
  10   9   1     4540.82     5341.89    484.80 o
  12   9   1      445.23      254.58    395.83 o
  14   9   1    19986.17    17015.92   1666.63 o
  16   9   1     4310.14     4454.35    578.33 o
  18   9   1    11173.70     9776.27    772.44 o
  20   9   1     9351.71     9049.10   1577.15 o
  22   9   1     2203.19     3487.50    824.88 o
  24   9   1     5611.66     5198.10    985.34 o
  26   9   1     1602.01     2114.75   1065.02 o
 -25  10   1     6891.90     7497.06   1391.54 o
 -23  10   1     5423.84     4660.50    897.81 o
 -21  10   1    36352.49    34429.03   1608.91 o
 -19  10   1    16212.57    15014.36   1696.53 o
 -17  10   1      810.57     1390.15    572.75 o
 -15  10   1     5063.85     5873.74    680.34 o
 -13  10   1    93593.24    88500.52   3022.48 o
 -11  10   1    99850.25    97447.55   2907.45 o
  -9  10   1     2758.66     2768.19    422.70 o
  -7  10   1      379.56      364.96    499.96 o
  -5  10   1   135591.03   135069.09   3880.44 o
  -3  10   1   134270.06   137175.95   3913.52 o
  -1  10   1    14180.88    13827.51    552.20 o
   1  10   1     6243.61     5664.22    369.81 o
   3  10   1   161892.36   155324.56   4027.71 o
   5  10   1    99462.17   100566.16   2941.61 o
   7  10   1     1631.31     2237.25    382.64 o
   9  10   1     7150.28     6422.26    503.62 o
  11  10   1    59991.28    56005.86   1806.75 o
  13  10   1    55284.81    54172.56   2593.73 o
  15  10   1     1079.73      606.72    570.65 o
  17  10   1    10059.49     9865.65    773.68 o
  19  10   1      303.90     1534.31    597.17 o
  21  10   1    16317.05    14543.83   1110.70 o
  23  10   1     1473.17      256.35    790.72 o
  25  10   1    18356.88    19059.84   1614.48 o
 -24  11   1      244.96     -446.79   1062.85 o
 -22  11   1      421.73      136.97    861.46 o
 -20  11   1    72112.60    66694.36   2882.55 o
 -18  11   1   103919.04   101438.41   3508.14 o
 -16  11   1      543.33      513.03    553.80 o
 -14  11   1    38965.86    38102.92   2612.61 o
 -12  11   1    11040.23    10328.44    658.21 o
 -10  11   1    89954.72    85187.99   2894.27 o
  -8  11   1      935.06     1062.99    394.39 o
  -6  11   1    62148.18    55628.37   2174.10 o
  -4  11   1        5.63       -7.92    343.48 o
  -2  11   1    20174.25    19444.49    856.60 o
   0  11   1    27202.75    26480.94    988.28 o
   2  11   1   202196.73   200595.02   5146.31 o
   4  11   1     2339.09     2399.05    387.99 o
   6  11   1    22852.90    23264.56    917.33 o
   8  11   1    26118.14    24041.55    953.48 o
  10  11   1   273897.88   265194.28   7478.01 o
  12  11   1    51300.36    51400.84   1942.27 o
  14  11   1     1568.49     2080.20    561.29 o
  16  11   1    12656.57    11406.92    881.95 o
  18  11   1   157583.16   157758.88   5213.92 o
  20  11   1    72653.40    69958.52   5120.81 o
  22  11   1       17.13      329.33    873.69 o
  24  11   1      751.63     1973.03    951.18 o
 -23  12   1     2375.11      420.21   1995.02 o
 -21  12   1    80122.98    79075.38   4112.96 o
 -19  12   1    36037.04    35848.29   2410.14 o
 -17  12   1     1099.53     2322.06    740.40 o
 -15  12   1     8968.52     8539.38    775.34 o
 -13  12   1   242280.30   230446.14   7300.90 o
 -11  12   1   122101.44   121863.47   3608.28 o
  -9  12   1     1456.52     1222.58    497.78 o
  -7  12   1    13978.04    14208.45   1002.80 o
  -5  12   1   190360.92   183298.36   5198.48 o
  -3  12   1   110890.08   109595.70   3222.01 o
  -1  12   1     1174.82     1068.37    340.67 o
   1  12   1     8077.74     9722.68    565.76 o
   3  12   1   142023.31   141684.52   4095.68 o
   5  12   1   141591.89   137226.61   3979.60 o
   7  12   1     1221.72     1864.00    429.22 o
   9  12   1    24394.74    23173.46    974.72 o
  11  12   1   130321.86   125469.98   3714.19 o
  13  12   1    79634.13    76293.76   2687.39 o
  15  12   1      350.83      687.52    557.85 o
  17  12   1    30536.02    27881.25   1398.87 o
  19  12   1    10644.39    10457.09   1005.88 o
  21  12   1     7876.49     9049.69   1866.31 o
  23  12   1     6707.84     7786.36   1256.70 o
 -22  13   1     6304.19     7498.83   2005.70 o
 -20  13   1    12439.66    13281.61   2997.20 o
 -18  13   1    41823.73    41154.20   1794.19 o
 -16  13   1     6367.58     6580.21    784.46 o
 -14  13   1    33380.06    31448.29   1656.36 o
 -12  13   1      416.67      225.14    508.95 o
 -10  13   1    32153.47    29319.67   1141.21 o
  -8  13   1     3116.83     4399.96    505.25 o
  -6  13   1    28954.20    28060.18   1081.15 o
  -4  13   1     9484.35     9315.22    787.40 o
  -2  13   1     2287.87     2853.46    463.63 o
   0  13   1    14989.37    15272.98    668.31 o
   2  13   1    75342.52    71063.14   2207.86 o
   4  13   1     1083.90     1581.03    444.46 o
   6  13   1    10806.13     8925.32    640.50 o
   8  13   1     5674.93     4525.05    816.06 o
  10  13   1    98276.62    97918.57   2977.16 o
  12  13   1    22206.86    23059.32   1161.96 o
  14  13   1    13034.54    14087.15    953.92 o
  16  13   1     2736.14     3919.54    750.86 o
  18  13   1    61728.84    60377.21   2359.29 o
  20  13   1    21655.76    18200.95   1289.97 o
  22  13   1     2354.89     2187.53   1220.64 o
 -21  14   1     8349.49     7287.00   1357.15 o
 -19  14   1      812.01     1390.13   1017.77 o
 -17  14   1     8508.17     9080.46   1080.29 o
 -15  14   1     6437.18     6252.96    790.64 o
 -13  14   1     8239.96     7241.21    775.10 o
 -11  14   1    13198.37    12211.73    764.60 o
  -9  14   1     2804.29     2438.85    506.31 o
  -7  14   1    20654.09    19548.21    903.53 o
  -5  14   1     8074.30     7941.87    622.74 o
  -3  14   1    17014.05    15799.60   1250.88 o
  -1  14   1    43524.22    38594.88   1375.79 o
   1  14   1     9368.59     9490.70    768.38 o
   3  14   1     2709.46     3373.55    507.89 o
   5  14   1     1435.38     1482.99    485.77 o
   7  14   1    11773.09    10839.01    743.61 o
   9  14   1     7432.99     7305.30    917.35 o
  11  14   1     7632.41     9533.13    960.37 o
  13  14   1     6232.48     5870.47    734.95 o
  15  14   1     1477.75     1767.46    707.09 o
  17  14   1     3786.51     5485.17    840.70 o
  19  14   1     2045.07     1208.22    873.28 o
  21  14   1     7401.80     6978.03   1348.47 o
 -20  15   1     2149.12     2426.02   1251.43 o
 -18  15   1     1746.76     1401.29   1068.81 o
 -16  15   1      802.17     1248.62    821.16 o
 -14  15   1     5337.40     5797.02    847.15 o
 -12  15   1     7692.48     8455.96    823.61 o
 -10  15   1       26.72     -614.52    477.01 o
  -8  15   1     3976.67     3869.36    568.90 o
  -6  15   1        2.40     -250.34    467.63 o
  -4  15   1     2101.62     2425.18    504.25 o
  -2  15   1    13783.01    13846.93    780.16 o
   0  15   1     3099.82     3222.68    761.59 o
   2  15   1     4489.38     5306.82    581.43 o
   4  15   1    37506.37    34616.34   1350.52 o
   6  15   1    37366.08    33903.05   1402.22 o
   8  15   1     6932.62     7458.64    669.71 o
  10  15   1    20211.55    20206.95   1115.88 o
  12  15   1    28222.07    25879.46   1813.64 o
  14  15   1    18777.29    18010.49   1161.90 o
  16  15   1    14725.97    14149.51   1115.47 o
  18  15   1    10760.39    10897.51   2248.37 o
  20  15   1     4257.59     3521.17   1151.69 o
 -19  16   1     3655.37     4821.45   1311.34 o
 -17  16   1     2524.27     5095.90   1056.54 o
 -15  16   1    19429.20    17485.88   1399.96 o
 -13  16   1    45743.14    45712.25   2261.90 o
 -11  16   1    21221.32    20719.07   1183.22 o
  -9  16   1    14778.54    13833.46    853.90 o
  -7  16   1    46853.99    47417.77   1679.17 o
  -5  16   1    90014.38    82348.28   2587.67 o
  -3  16   1    87591.96    74488.53   2663.25 o
  -1  16   1    21467.01    21378.26   1103.83 o
   1  16   1    26240.88    24120.50   1187.86 o
   3  16   1    37907.09    35907.29   1363.74 o
   5  16   1    59813.45    58818.24   1971.62 o
   7  16   1     9498.91    10267.13    934.15 o
   9  16   1      509.26      418.32    567.37 o
  11  16   1     3568.95     5299.04    777.42 o
  13  16   1     9565.83     8922.67    917.37 o
  15  16   1     1419.79     2786.89    848.73 o
  17  16   1      842.89      320.40    979.45 o
 -16  17   1      368.80      477.96   1025.08 o
 -14  17   1      819.20     1732.56    974.84 o
 -12  17   1     8411.95     8566.03   1238.98 o
 -10  17   1    24406.56    27205.57   1663.12 o
  -8  17   1       53.79     -198.76    584.52 o
  -6  17   1    16440.49    17501.18    955.43 o
  -4  17   1      650.53      566.31    597.51 o
  -2  17   1     5824.53     6303.17    734.07 o
   0  17   1     6224.89     5890.46    725.98 o
   2  17   1    50004.39    46983.39   1898.41 o
   4  17   1     8265.18     8320.94   1139.50 o
   6  17   1      622.40      293.38    576.89 o
   8  17   1     8147.76     9676.21    801.82 o
  10  17   1    39047.13    36503.91   1877.21 o
  12  17   1    17620.42    18670.40   1217.80 o
  14  17   1      818.03      381.95    912.59 o
  16  17   1     3908.98     3881.17   1371.25 o
 -15  18   1      108.39     -384.40   1042.05 o
 -13  18   1    14747.40    15477.83   2184.31 o
 -11  18   1     7963.39     8328.85   1146.21 o
  -9  18   1     6358.01     5826.72    963.83 o
  -7  18   1     3363.17     3043.23    753.08 o
  -5  18   1    25420.39    26394.79   1365.63 o
  -3  18   1    21661.67    20858.64   1181.78 o
  -1  18   1     8552.64     8067.57    836.32 o
   1  18   1     4203.35     4433.26    749.82 o
   3  18   1    22558.66    22407.28   1517.89 o
   5  18   1    11817.21    12490.87    965.58 o
   7  18   1     6451.23     5793.02    756.36 o
   9  18   1     7930.68     8535.68    923.99 o
  11  18   1     5481.82     3544.15   1043.16 o
  13  18   1     7800.22     6500.88   1183.66 o
 -12  19   1      149.52      852.53   1079.23 o
 -10  19   1    16347.33    15910.69   2133.80 o
  -8  19   1      965.58     2025.41   1187.13 o
  -6  19   1    17742.67    18137.55   1436.44 o
  -4  19   1      428.63     -106.32    703.80 o
  -2  19   1    33004.77    30722.64   1504.06 o
   0  19   1      150.86     -170.01    690.39 o
   2  19   1    18639.10    17516.05   1138.26 o
   4  19   1     1470.51     1774.11    756.40 o
   6  19   1    28667.61    28945.46   1482.90 o
   8  19   1      975.88      109.81    916.69 o
  10  19   1    10360.67    12141.01   1368.93 o
  12  19   1      315.22       33.40   1064.26 o
  -9  20   1    44740.93    43447.22   2866.14 o
  -7  20   1    32814.39    37144.72   2176.28 o
  -5  20   1     1854.37     1090.90   1110.15 o
  -3  20   1     5464.29     6279.47   1147.78 o
  -1  20   1    38235.42    38584.77   1792.33 o
   1  20   1    35899.58    37709.69   1862.18 o
   3  20   1     1139.03     1035.28    830.63 o
   5  20   1      567.58     -198.39    872.92 o
   7  20   1    17676.66    14507.70   1744.35 o
 -30   0   2     1591.60      712.60   2223.21 o
 -28   0   2      174.77      651.53   1277.15 o
 -26   0   2    23514.70    23912.13   1804.28 o
 -24   0   2    57173.76    54127.63   2931.13 o
 -22   0   2      265.18      878.98   1016.86 o
 -20   0   2    16104.56    15664.06   1354.48 o
 -18   0   2   123826.91   119361.42   5470.87 o
 -16   0   2   188165.27   188694.02  11500.39 o
 -14   0   2      695.95      296.37   1079.58 o
 -12   0   2    28185.94    29433.88   1553.01 o
 -10   0   2   349516.88   373708.41  16077.85 o
  -8   0   2  1448356.50  1578146.75  67251.25 o
  -6   0   2   633335.81   706221.00  30136.72 o
  -4   0   2    36351.46    41262.57   1876.46 o
  -2   0   2   522101.16   637242.88  38267.02 o
   0   0   2  1476175.75      -29.36     96.08 o
   2   0   2    22306.61    27073.56   1908.28 o
   4   0   2   166635.97   174003.88  10626.72 o
   6   0   2   351658.28   399617.09  14224.53 o
   8   0   2   329155.91   346630.84  12345.39 o
  10   0   2    14282.65    16712.01    799.19 o
  12   0   2    69940.22    68200.54   3223.91 o
  14   0   2    21462.22    20743.72   1296.85 o
  16   0   2    13699.96    13831.36   1537.30 o
  18   0   2      537.14      773.60    639.92 o
  20   0   2    78156.85    71704.87   3599.32 o
  22   0   2    16133.97    15838.22   1388.83 o
  24   0   2     6673.50     5579.00   1386.51 o
  26   0   2     2269.39     2964.24   1249.66 o
  28   0   2    37320.00    35272.49   3856.59 o
 -29   1   2     2238.90     1654.52   1429.20 o
 -27   1   2     4604.06     5792.87   1063.45 o
 -25   1   2     2331.13     2488.21    685.35 o
 -23   1   2    35842.34    37542.27   1556.43 o
 -21   1   2      932.97     1198.82    513.51 o
 -19   1   2     7938.59     7592.91    639.66 o
 -17   1   2       33.40       22.78    388.81 o
 -15   1   2    81662.35    73922.52   2452.27 o
 -13   1   2      592.73      946.12    307.77 o
 -11   1   2   376687.06   377979.91  11426.03 o
  -9   1   2    78314.79    86054.38   3139.10 o
  -7   1   2   264197.66   289081.09  10088.51 o
  -5   1   2   109678.14   125728.05   4432.08 o
  -3   1   2   510049.34   611802.13  21183.89 o
  -1   1   2   527060.19   522076.00  22239.07 o
   1   1   2     1707.65     1602.96    184.48 o
   3   1   2    13244.39    14057.71    522.36 o
   5   1   2   242159.42   267860.09   7339.08 o
   7   1   2   581365.81   609940.56  16609.25 o
   9   1   2    13548.23    14229.28    626.97 o
  11   1   2     5262.39     6500.60    675.30 o
  13   1   2   224796.13   232593.19   8279.61 o
  15   1   2   147520.20   147478.00   5424.46 o
  17   1   2     4873.06     4209.65    563.59 o
  19   1   2     4975.10     5642.00    655.30 o
  21   1   2    24844.44    24066.98   1173.19 o
  23   1   2    43923.18    43844.93   1814.37 o
  25   1   2      544.56      433.92    856.47 o
  27   1   2     4293.55     4296.38   1138.98 o
 -30   2   2      432.38      886.73   1169.14 o
 -28   2   2     4111.27     4524.57   1119.31 o
 -26   2   2     2429.68     2320.97   1075.94 o
 -24   2   2    12417.40    11874.18   1114.74 o
 -22   2   2     8035.46     4992.29   1577.87 o
 -20   2   2     7083.96     6859.78    805.81 o
 -18   2   2    23259.04    23021.44   1226.81 o
 -16   2   2    24511.13    23787.87   1196.30 o
 -14   2   2    67161.43    66198.88   4387.27 o
 -12   2   2    38344.14    38646.02   1364.76 o
 -10   2   2   156938.59   165903.22   5128.33 o
  -8   2   2   217709.13   231726.88   7065.55 o
  -6   2   2     1000.03     1276.15    223.77 o
  -4   2   2   204944.05   227423.95   6896.21 o
  -2   2   2    11497.99    15441.85    599.37 o
   0   2   2   236323.80   279610.38   8535.15 o
   2   2   2    95245.74   103997.42   2882.69 o
   4   2   2   431464.19   480036.88  13101.94 o
   6   2   2     3176.39     3585.54    309.18 o
   8   2   2    36614.55    36961.86   1149.88 o
  10   2   2       67.00      354.86    249.63 o
  12   2   2   123377.88   118717.14   3403.90 o
  14   2   2    15117.96    14390.58    652.33 o
  16   2   2    13760.47    13005.37    759.30 o
  18   2   2       25.89     -676.18    450.79 o
  20   2   2    41560.08    39399.68   1605.28 o
  22   2   2      348.18     -146.27    584.40 o
  24   2   2    15528.73    15912.17   1293.64 o
  26   2   2      159.30     -619.97    898.19 o
  28   2   2     6608.97     8706.70   1903.41 o
 -29   3   2      667.76     1272.06   1104.29 o
 -27   3   2     6760.62     6538.05   1128.11 o
 -25   3   2     4626.57     3614.54    886.08 o
 -23   3   2      180.85     1034.76    604.42 o
 -21   3   2     1685.19      925.58    533.16 o
 -19   3   2    20854.47    21907.91   1053.04 o
 -17   3   2     3197.37     3645.03    500.94 o
 -15   3   2    40406.14    41366.62   1522.04 o
 -13   3   2     4509.92     4793.94    583.01 o
 -11   3   2     3940.71     4197.45    370.88 o
  -9   3   2    10463.81    10711.02    513.22 o
  -7   3   2    58565.52    60724.81   1760.01 o
  -5   3   2    13319.16    13571.70    572.82 o
  -3   3   2     9010.99    10329.05    451.82 o
  -1   3   2    43622.19    48959.46   1395.05 o
   1   3   2     9392.77     9488.54    488.70 o
   3   3   2   175986.67   189833.42   4751.96 o
   5   3   2    56432.16    56830.21   1661.11 o
   7   3   2      664.54      958.40    210.69 o
   9   3   2    48368.66    46921.32   1438.34 o
  11   3   2    94624.49    95962.86   2781.15 o
  13   3   2     7541.09     6746.73    462.38 o
  15   3   2     3997.93     3813.99    442.02 o
  17   3   2    70498.57    65546.04   2299.88 o
  19   3   2    28107.66    27687.53   1241.34 o
  21   3   2     2533.15     1803.45    707.05 o
  23   3   2      349.98      507.28   1239.94 o
  25   3   2     4788.88     3193.10    959.01 o
  27   3   2     2447.39     2432.87   1056.84 o
 -28   4   2     6497.50     7302.55   1332.46 o
 -26   4   2    15210.17    17471.84   1423.51 o
 -24   4   2    17149.71    16083.91   1278.27 o
 -22   4   2    21481.41    19818.70   1570.33 o
 -20   4   2    55479.82    56522.74   2086.50 o
 -18   4   2    53559.87    50915.46   1879.38 o
 -16   4   2    72524.70    70299.25   2406.25 o
 -14   4   2   135470.98   137141.17   3923.33 o
 -12   4   2    60795.36    59902.86   1805.83 o
 -10   4   2   151417.97   154509.67   3970.72 o
  -8   4   2   118572.25   125403.24   3219.69 o
  -6   4   2    90917.03    96142.49   2275.73 o
  -4   4   2    14222.87    16060.17    797.44 o
  -2   4   2    46117.49    47258.13   1385.26 o
   0   4   2   129943.81   142428.16   3978.42 o
   2   4   2    83435.52    84281.54   2366.06 o
   4   4   2     9883.83    10444.45    398.25 o
   6   4   2    15178.98    15655.73    541.46 o
   8   4   2    22497.55    25812.10    870.48 o
  10   4   2     1490.18     2335.79    371.56 o
  12   4   2     1050.07      860.30    306.86 o
  14   4   2     3962.77     4262.97    441.61 o
  16   4   2     4823.62     4574.48    493.30 o
  18   4   2    17184.03    17424.70   1049.92 o
  20   4   2    11401.63    11030.91   1035.88 o
  22   4   2    24298.21    23552.03   1586.23 o
  24   4   2    14900.03    14289.67   1297.06 o
  26   4   2     9038.20     9366.60   1249.07 o
  28   4   2     9067.18     9232.94   1407.21 o
 -29   5   2     6966.70     6349.77   1336.90 o
 -27   5   2      155.88     1272.93   1017.10 o
 -25   5   2     7908.82     7813.21   1068.86 o
 -23   5   2    46857.81    44159.71   2173.97 o
 -21   5   2     7708.90     7135.36    897.99 o
 -19   5   2    17240.27    14527.53   1085.81 o
 -17   5   2      295.46      347.29    437.23 o
 -15   5   2    12613.45    11775.10    689.04 o
 -13   5   2    11425.13    11664.66    534.13 o
 -11   5   2   108950.40   112021.18   2946.35 o
  -9   5   2    29691.16    30598.40    984.87 o
  -7   5   2    35920.14    37758.85    978.99 o
  -5   5   2    74076.69    75506.09   2411.49 o
  -3   5   2   206419.89   227938.13   6313.00 o
  -1   5   2   179395.94   195157.16   5427.92 o
   1   5   2    78743.98    85279.16   2208.74 o
   3   5   2    62650.12    66486.89   2143.28 o
   5   5   2   186395.83   196112.64   4938.92 o
   7   5   2   296031.03   306382.91   7681.25 o
   9   5   2    43762.84    43611.86   1365.36 o
  11   5   2     7011.74     7461.27    563.10 o
  13   5   2   149759.30   156041.17   4408.13 o
  15   5   2   175947.48   173635.63   4941.28 o
  17   5   2    40319.09    38424.19   1596.18 o
  19   5   2     9471.20     8714.49    924.63 o
  21   5   2    46632.54    45510.23   2185.56 o
  23   5   2    29041.07    27041.99   1663.75 o
  25   5   2     2039.86     2579.35   1001.14 o
  27   5   2        1.83     1327.85   1089.19 o
 -28   6   2      150.04      695.44   1089.31 o
 -26   6   2    20153.50    19209.98   1519.93 o
 -24   6   2    33500.05    30921.07   1800.01 o
 -22   6   2      105.80      525.44    747.26 o
 -20   6   2     3477.51     3084.75    733.35 o
 -18   6   2    75025.66    71321.88   3264.94 o
 -16   6   2    82031.16    75102.92   2584.74 o
 -14   6   2      119.28       73.23    335.63 o
 -12   6   2      548.42      745.12    239.75 o
 -10   6   2   223278.23   227959.56   6383.26 o
  -8   6   2   216504.97   225780.63   5729.54 o
  -6   6   2     7973.38     8433.16    389.20 o
  -4   6   2    10110.60     9693.95    669.59 o
  -2   6   2   107258.16   113362.63   4241.17 o
   0   6   2   275060.81   289933.56   7287.88 o
   2   6   2    43134.75    49537.06   1341.21 o
   4   6   2    84100.95    88076.07   2534.28 o
   6   6   2     5597.18     6682.94    392.81 o
   8   6   2   163331.64   165616.14   4240.40 o
  10   6   2    27936.93    26410.46    976.14 o
  12   6   2    34879.01    33304.69   1158.54 o
  14   6   2     1490.14     1477.92    476.47 o
  16   6   2    71581.18    69781.07   2507.17 o
  18   6   2     1097.59     1410.63    583.68 o
  20   6   2    34451.30    31822.89   2210.87 o
  22   6   2     7419.19     6444.78    969.89 o
  24   6   2      571.79     1605.19    963.46 o
  26   6   2      291.83       -5.74   1183.19 o
 -27   7   2    11722.28    13623.63   1476.44 o
 -25   7   2        1.53      264.34    887.43 o
 -23   7   2    16846.61    16868.87   2676.37 o
 -21   7   2        5.41     1022.82    736.79 o
 -19   7   2    43038.29    37332.75   1859.33 o
 -17   7   2     1574.26     1045.82    762.34 o
 -15   7   2    67765.86    60447.36   2140.09 o
 -13   7   2      390.82      371.96    279.02 o
 -11   7   2   123227.38   119324.56   3447.18 o
  -9   7   2    17576.76    18172.96    676.30 o
  -7   7   2   282326.38   306995.53   7768.83 o
  -5   7   2    98987.77   100449.73   2881.78 o
  -3   7   2   208760.98   214891.97   7355.39 o
  -1   7   2    95597.61    97824.73   2535.60 o
   1   7   2   271736.69   275299.00   6949.33 o
   3   7   2   235262.47   243796.88   6184.74 o
   5   7   2     5333.46     5026.32    370.26 o
   7   7   2    73344.14    68469.33   2045.79 o
   9   7   2    62744.48    61480.31   1703.11 o
  11   7   2    64009.67    59162.48   1866.82 o
  13   7   2     9212.29     9343.03    638.25 o
  15   7   2    22607.20    22381.52   1001.18 o
  17   7   2     9909.83     8406.04    770.28 o
  19   7   2    19590.99    18044.55   1442.66 o
  21   7   2    11603.55    10739.01   1106.31 o
  23   7   2    21625.15    20164.60   1814.45 o
  25   7   2     4060.77     3412.89   1057.53 o
  27   7   2    13725.05    15574.27   2032.90 o
 -28   8   2     9992.27    12132.75   1711.18 o
 -26   8   2      134.35      942.63    922.25 o
 -24   8   2      254.18     1371.37    806.38 o
 -22   8   2    50157.20    42390.71   2197.33 o
 -20   8   2    66033.88    60772.15   2682.71 o
 -18   8   2     6377.26     5691.11    691.45 o
 -16   8   2       60.18     -555.14    468.30 o
 -14   8   2   144676.34   140315.42   3693.76 o
 -12   8   2   333743.94   340014.16  10668.99 o
 -10   8   2    16578.21    16686.68   1095.58 o
  -8   8   2    20354.90    20750.24   1014.27 o
  -6   8   2   150337.78   144424.22   4620.03 o
  -4   8   2   484884.59   491835.47  15256.21 o
  -2   8   2     1019.78      946.16    251.91 o
   0   8   2    46047.80    43898.53   1237.90 o
   2   8   2    50757.57    47599.66   1329.12 o
   4   8   2   447134.22   481646.19  14803.88 o
   6   8   2     2853.38     2781.91    339.84 o
   8   8   2    71240.77    67464.19   2044.74 o
  10   8   2     2610.76     2241.86    373.98 o
  12   8   2    26384.53    27096.80   1212.84 o
  14   8   2      260.56     -378.57    414.17 o
  16   8   2    53675.21    53949.02   2653.65 o
  18   8   2    20609.95    20148.54   1255.28 o
  20   8   2    11965.65    11448.80   1116.77 o
  22   8   2       23.53      288.77    739.62 o
  24   8   2    31319.33    32835.55   1723.27 o
  26   8   2     9763.29    11078.61   1278.40 o
 -27   9   2    19624.54    25583.07   2196.52 o
 -25   9   2     3759.81     3075.81    997.74 o
 -23   9   2     1930.95     3506.02    851.93 o
 -21   9   2     5034.36     3868.29    775.89 o
 -19   9   2    27482.17    25014.75   1696.92 o
 -17   9   2     2033.01     1483.25    565.91 o
 -15   9   2    31504.35    30327.45   1160.45 o
 -13   9   2    10827.07    10612.21    707.39 o
 -11   9   2    29409.04    26881.00   1141.66 o
  -9   9   2     5297.56     5990.81    539.79 o
  -7   9   2   283128.28   301479.19   8432.84 o
  -5   9   2   222604.98   218638.42   6899.60 o
  -3   9   2     9110.16     9669.26    496.08 o
  -1   9   2    15381.22    15483.79    570.35 o
   1   9   2   461659.13   467577.97  11766.26 o
   3   9   2   347539.03   355436.69   8969.76 o
   5   9   2    28779.63    27738.86   1103.07 o
   7   9   2    11384.29    12578.50    616.83 o
   9   9   2   247885.44   242584.22   6813.67 o
  11   9   2   242716.09   235579.48   6671.63 o
  13   9   2    32351.26    30396.88   1324.32 o
  15   9   2     6563.14     5827.60    708.73 o
  17   9   2    39239.59    33599.77   1621.84 o
  19   9   2    62149.58    56519.95   1977.73 o
  21   9   2     3352.50     2407.56    747.64 o
  23   9   2       35.28      226.88    767.21 o
  25   9   2    10953.25    12555.59   1269.21 o
 -26  10   2     1936.05     -414.57   1160.40 o
 -24  10   2      227.18      846.18   1062.87 o
 -22  10   2    22702.85    23294.45   1349.48 o
 -20  10   2    34526.42    36032.14   1603.85 o
 -18  10   2     7748.51     7825.56    903.81 o
 -16  10   2     9097.69     8379.14    894.11 o
 -14  10   2   120272.55   118833.36   4581.20 o
 -12  10   2   122550.19   124569.45   4114.33 o
 -10  10   2     4726.85     5780.92    802.82 o
  -8  10   2     7294.85     7580.06    717.64 o
  -6  10   2    62399.05    63040.79   2202.83 o
  -4  10   2   229697.36   220639.66   6167.23 o
  -2  10   2    41952.58    39257.07   1284.19 o
   0  10   2     5378.99     6251.75    521.76 o
   2  10   2    12120.26    12805.56    535.81 o
   4  10   2    84359.26    77762.37   2333.14 o
   6  10   2    26458.27    26521.47   2061.84 o
   8  10   2    14896.17    13459.53    672.38 o
  10  10   2     4730.43     6189.93    688.51 o
  12  10   2     5447.59     5753.89    631.05 o
  14  10   2     3562.17     4220.53    771.99 o
  16  10   2    30471.65    27780.69   1325.89 o
  18  10   2     7186.15     5823.99    715.49 o
  20  10   2      584.20      948.76    642.19 o
  22  10   2    14799.54    14544.66   1315.27 o
  24  10   2    24649.44    24577.53   1680.14 o
 -25  11   2     2025.63     2742.33   1270.41 o
 -23  11   2       31.22    -1022.84   1040.26 o
 -21  11   2       55.18       88.68    859.07 o
 -19  11   2     1394.16     1229.16    742.82 o
 -17  11   2     1122.90      273.49    777.23 o
 -15  11   2     1554.37     2083.49    543.40 o
 -13  11   2       34.59       46.18    391.45 o
 -11  11   2     5737.89     6220.52    636.51 o
  -9  11   2     6396.35     6368.73    726.24 o
  -7  11   2     8373.32     8017.49    641.84 o
  -5  11   2     9680.26     9461.62    570.64 o
  -3  11   2     2205.08     2568.10    382.34 o
  -1  11   2      857.87      668.45    306.19 o
   1  11   2     4305.78     5230.93    408.02 o
   3  11   2    24748.73    26091.74    945.12 o
   5  11   2     5557.31     6400.44    522.88 o
   7  11   2     2067.88     2236.13    453.59 o
   9  11   2    10822.23     9585.36    687.64 o
  11  11   2    14794.96    13645.01    878.49 o
  13  11   2     3119.53     2916.71    581.05 o
  15  11   2      322.14      -18.99    550.89 o
  17  11   2    17533.65    17980.26   1122.77 o
  19  11   2      537.81      303.18    717.32 o
  21  11   2      791.88     -220.61    937.73 o
  23  11   2      348.80     -659.35    790.88 o
 -24  12   2      978.11     -115.68   1232.31 o
 -22  12   2     4515.61     5391.39   1189.24 o
 -20  12   2     5708.27     4014.18   1330.46 o
 -18  12   2       87.49      463.00    700.16 o
 -16  12   2     1115.06      697.01    566.41 o
 -14  12   2     9345.09     8774.33    916.97 o
 -12  12   2    27648.19    27117.11   1283.57 o
 -10  12   2     3470.04     2287.55    774.97 o
  -8  12   2     1103.30      580.83    358.24 o
  -6  12   2     6630.34     7572.02    779.62 o
  -4  12   2    21507.09    21570.58    876.65 o
  -2  12   2     2920.45     3409.06    431.46 o
   0  12   2      596.24     1244.89    341.35 o
   2  12   2     2196.84     2090.42    566.15 o
   4  12   2     1921.90     1511.27    612.18 o
   6  12   2      819.94      802.79    414.21 o
   8  12   2     6257.65     5447.29    542.21 o
  10  12   2     1286.59     1268.59    587.52 o
  12  12   2     1082.07      564.35    669.91 o
  14  12   2       34.02      426.51    606.97 o
  16  12   2    14100.84    14322.37   1143.35 o
  18  12   2     1125.21     1645.19    749.16 o
  20  12   2        7.66     -333.29    763.75 o
  22  12   2      174.70     -633.36    896.54 o
 -23  13   2     3390.26     3148.99   2536.81 o
 -21  13   2      750.04      356.51   1015.28 o
 -19  13   2    18332.26    19136.68   2734.31 o
 -17  13   2      682.19      859.33    726.80 o
 -15  13   2    12230.20    10379.02   1040.40 o
 -13  13   2      249.09      472.67    505.66 o
 -11  13   2    16956.38    19241.33   1057.40 o
  -9  13   2     1009.52      513.91    436.73 o
  -7  13   2    39922.54    41430.33   1443.52 o
  -5  13   2    48155.57    48220.49   1619.51 o
  -3  13   2     4830.80     5369.04    515.28 o
  -1  13   2    16446.61    16239.20    776.27 o
   1  13   2   156179.23   152309.94   4001.27 o
   3  13   2   134668.64   124859.34   4318.76 o
   5  13   2    14228.37    13153.75    723.17 o
   7  13   2     3562.81     3351.64    496.79 o
   9  13   2   102348.52    99962.74   3032.32 o
  11  13   2   124818.23   112326.05   3768.79 o
  13  13   2     9100.88     9390.05    845.02 o
  15  13   2      395.35      107.99    630.51 o
  17  13   2    24766.36    27681.91   1436.59 o
  19  13   2    35594.01    35067.41   1683.85 o
  21  13   2     3339.75     3509.33   1013.37 o
 -22  14   2    30154.44    29422.94   3274.77 o
 -20  14   2    35196.40    36923.79   2452.34 o
 -18  14   2     1769.05      822.84    913.16 o
 -16  14   2     1467.30      936.62    778.28 o
 -14  14   2    84369.24    82790.60   3460.25 o
 -12  14   2   157320.00   154820.48   5913.44 o
 -10  14   2     9701.97     6642.44   1645.24 o
  -8  14   2     9201.02     8303.33    633.01 o
  -6  14   2    91051.60    86492.84   2952.26 o
  -4  14   2   189566.91   190704.11   5464.98 o
  -2  14   2    51063.33    51017.50   1695.94 o
   0  14   2     1730.83     2022.86    551.68 o
   2  14   2    13999.01    13090.59    736.84 o
   4  14   2    71958.35    66991.79   2144.60 o
   6  14   2    11374.68     9504.83    669.68 o
   8  14   2    36806.17    34915.31   2140.31 o
  10  14   2      192.95     -240.63    535.93 o
  12  14   2    24125.04    23508.78   1362.16 o
  14  14   2       66.77     -417.90    606.71 o
  16  14   2    33321.00    33759.08   1626.81 o
  18  14   2     6312.27     7957.51    978.36 o
  20  14   2     4506.61     4890.54   1028.96 o
 -21  15   2      231.29      713.68   1210.69 o
 -19  15   2    12570.23    12842.56   1503.97 o
 -17  15   2      283.45        6.10    896.65 o
 -15  15   2    19001.26    20601.19   2205.47 o
 -13  15   2      334.81     1525.48    799.76 o
 -11  15   2    37934.22    39899.37   1989.49 o
  -9  15   2       35.06     -253.94    646.45 o
  -7  15   2   119242.12   113716.92   3409.35 o
  -5  15   2    83218.47    77297.19   2423.00 o
  -3  15   2    12392.28    11180.75    719.58 o
  -1  15   2     1688.11     1217.32    518.91 o
   1  15   2   144340.67   140188.58   4108.46 o
   3  15   2   132296.03   121680.12   3917.06 o
   5  15   2     1628.81     2093.25    521.00 o
   7  15   2      102.25     -162.47    491.61 o
   9  15   2    64108.16    62188.95   2047.48 o
  11  15   2    58960.89    60194.74   2276.01 o
  13  15   2        9.71      389.12    672.51 o
  15  15   2     1307.06     2558.85    928.01 o
  17  15   2    12199.17    12872.08   1740.45 o
  19  15   2    21908.09    22042.56   1661.29 o
 -18  16   2     3616.06     2914.57   1187.89 o
 -16  16   2    10123.03    10251.81   1204.08 o
 -14  16   2     2443.52      573.91    853.80 o
 -12  16   2    20737.87    21837.48   1617.42 o
 -10  16   2     4641.84     7122.76   1926.37 o
  -8  16   2    40753.68    41501.58   1537.15 o
  -6  16   2     8435.73     9319.08    718.29 o
  -4  16   2    91661.58    90274.73   3150.20 o
  -2  16   2       54.42      144.40    532.05 o
   0  16   2    60655.45    59372.86   2211.45 o
   2  16   2       93.41     -440.16    500.00 o
   4  16   2    19881.86    22224.96   1221.22 o
   6  16   2     2845.55     2761.34    581.01 o
   8  16   2    39177.26    39781.41   1501.80 o
  10  16   2      596.33     1681.35    662.98 o
  12  16   2     7183.05     7254.39    845.16 o
  14  16   2      140.29       21.22    724.73 o
  16  16   2    18181.81    15984.07   1231.62 o
  18  16   2     2736.57     5067.79   1179.66 o
 -17  17   2       24.45      -89.56   1191.16 o
 -15  17   2     6495.06     6173.74   1301.43 o
 -13  17   2       99.77     -632.67    860.02 o
 -11  17   2    30254.63    31755.39   1802.10 o
  -9  17   2    13791.56    13773.61   1060.33 o
  -7  17   2     6459.68     6420.61    719.02 o
  -5  17   2      555.05     1399.51    642.70 o
  -3  17   2    53241.51    51863.87   2024.51 o
  -1  17   2    27101.05    26432.08   1315.16 o
   1  17   2     2957.50     2603.85    741.47 o
   3  17   2      458.84      297.76    589.68 o
   5  17   2    31386.79    31869.21   1646.69 o
   7  17   2    32377.09    29854.45   1373.71 o
   9  17   2     1705.90     1337.00    696.30 o
  11  17   2      924.95      707.87    733.53 o
  13  17   2    17216.45    18101.03   1230.95 o
  15  17   2    24212.85    23516.75   1660.31 o
 -14  18   2     6171.73     7122.81   1352.00 o
 -12  18   2     8283.61     8737.96   1177.05 o
 -10  18   2    37321.40    35908.95   1983.77 o
  -8  18   2    34433.42    32977.31   1875.79 o
  -6  18   2     4529.39     5069.92   1177.87 o
  -4  18   2      551.83      893.44    698.76 o
  -2  18   2     8452.62     8660.06    868.15 o
   0  18   2    19275.60    20800.88   1177.50 o
   2  18   2    10845.62    10782.01    912.89 o
   4  18   2      660.59      233.72    652.99 o
   6  18   2      144.16      277.38    620.44 o
   8  18   2     5774.89     5864.56    849.21 o
  10  18   2     1844.47     2240.64    819.25 o
  12  18   2     1756.53     3509.30    921.83 o
  14  18   2      320.52      930.25   1047.28 o
 -13  19   2     2062.53     2325.66   1166.28 o
 -11  19   2     5930.62     8292.22   1281.60 o
  -9  19   2     2386.96     2502.51   1185.58 o
  -7  19   2     7102.45     7356.07   1107.21 o
  -5  19   2     9682.65     9087.29   1627.50 o
  -3  19   2     7925.76     9247.96    960.70 o
  -1  19   2     9964.18    12191.33   1106.37 o
   1  19   2    12878.07    13750.93   1351.37 o
   3  19   2     5687.08     7498.64    890.44 o
   5  19   2     7961.99     8770.86    924.29 o
   7  19   2    22299.88    24902.86   1852.17 o
   9  19   2    14422.68    15287.16   1273.56 o
  11  19   2    11289.86     9562.31   1313.31 o
  -8  20   2      143.04      261.85   1036.89 o
  -6  20   2     2331.20      743.67   1021.03 o
  -4  20   2     5793.31     6773.83   1177.32 o
  -2  20   2      182.48      512.03    981.88 o
   0  20   2       14.69      935.70    832.60 o
   2  20   2     2476.09     5203.31    971.15 o
   4  20   2    12355.53    13928.33   1158.54 o
   6  20   2      838.25      295.03    895.36 o
   8  20   2       65.19      372.20   1227.98 o
 -30   1   3      141.49      754.53   1338.85 o
 -28   1   3     1323.78     1709.51    966.30 o
 -26   1   3     1548.17     1593.05    706.94 o
 -24   1   3     5524.48     5084.33    715.25 o
 -22   1   3      124.23     -679.36    505.19 o
 -20   1   3    10164.46    10559.14    857.90 o
 -18   1   3    39623.35    38489.55   1470.35 o
 -16   1   3    15729.06    16413.99    792.77 o
 -14   1   3       14.65      220.45    303.97 o
 -12   1   3    68289.47    66989.73   3373.42 o
 -10   1   3   123453.16   128379.60   3991.96 o
  -8   1   3    70952.70    78922.65   2483.64 o
  -6   1   3     9739.91    10031.69    589.40 o
  -4   1   3   454293.06   516924.38  17919.96 o
  -2   1   3   427165.75   490376.91  20876.63 o
   0   1   3    18617.17    21300.59    817.84 o
   2   1   3    13938.90    14640.08    643.52 o
   4   1   3   127273.54   136301.58   3772.95 o
   6   1   3   337030.53   346333.88   8649.52 o
   8   1   3   103648.90   106284.75   3379.27 o
  10   1   3    62438.13    64503.55   2149.29 o
  12   1   3    83738.45    81216.37   2685.71 o
  14   1   3    87829.68    81695.04   3150.74 o
  16   1   3    75294.45    78310.63   3782.33 o
  18   1   3     1432.90     1783.65    497.51 o
  20   1   3     1782.51     1562.63    522.32 o
  22   1   3    23882.18    22666.30   1187.48 o
  24   1   3     5801.26     6620.23    972.87 o
  26   1   3     1866.36     2161.28   1026.67 o
  28   1   3      207.79     -523.83   1504.08 o
 -29   2   3       72.39     -460.89   1004.77 o
 -27   2   3    28740.24    29649.25   1789.34 o
 -25   2   3    85606.18    85652.95   3533.04 o
 -23   2   3    27123.10    28927.59   1581.72 o
 -21   2   3      115.43     -118.76    440.36 o
 -19   2   3    33145.51    30715.04   1513.74 o
 -17   2   3   290392.13   274916.28   9802.63 o
 -15   2   3   216334.33   206243.47   7363.63 o
 -13   2   3    10502.28    10874.41   1411.29 o
 -11   2   3    35973.43    40389.30   1632.87 o
  -9   2   3   189643.16   193869.00   7380.93 o
  -7   2   3    51252.86    51220.54   1658.14 o
  -5   2   3   116106.14   127138.79   3878.72 o
  -3   2   3    15015.37    17811.92    694.16 o
  -1   2   3   369538.97   443035.00  15391.40 o
   1   2   3    60445.03    69663.30   1947.26 o
   3   2   3    10226.84    10530.37    467.99 o
   5   2   3    44115.23    47929.58   1426.91 o
   7   2   3    20071.87    19332.56    683.22 o
   9   2   3      115.98      129.38    364.44 o
  11   2   3   143399.56   151307.83   4267.07 o
  13   2   3   143667.63   142110.61   4065.76 o
  15   2   3     3155.89     3334.23    466.72 o
  17   2   3    11571.84    10944.76    733.71 o
  19   2   3    66997.91    65379.09   2559.44 o
  21   2   3   121792.00   110764.44   3710.65 o
  23   2   3    13977.07    13149.87   1170.11 o
  25   2   3       96.53     -243.77    827.16 o
  27   2   3    15321.71    15414.50   1522.39 o
 -30   3   3     6017.06     6260.18   1297.53 o
 -28   3   3     6879.80     9312.70   1831.03 o
 -26   3   3     5413.55     3714.60    952.60 o
 -24   3   3    29926.59    28329.95   1633.51 o
 -22   3   3    41397.43    39207.17   2138.00 o
 -20   3   3    25032.22    24372.75   1141.95 o
 -18   3   3    89907.36    76532.90   2590.39 o
 -16   3   3     3423.08     3003.96    600.59 o
 -14   3   3    17961.79    16048.02   1168.71 o
 -12   3   3   137071.67   142358.30   4414.31 o
 -10   3   3   269606.56   275033.66   8412.32 o
  -8   3   3    21172.37    19870.75    757.61 o
  -6   3   3    20746.61    23102.75    832.27 o
  -4   3   3   138730.77   161187.73   5660.64 o
  -2   3   3   600972.50   668551.69  20263.37 o
   0   3   3    18809.89    20840.66    730.11 o
   2   3   3     5475.01     7223.18    460.36 o
   4   3   3    92721.52    92116.08   2593.25 o
   6   3   3   851318.94   916479.81  27951.51 o
   8   3   3    89672.67    96926.06   2778.74 o
  10   3   3    22062.93    21064.21   1005.22 o
  12   3   3    43557.77    45335.66   1454.80 o
  14   3   3   284342.66   292418.56   8149.70 o
  16   3   3    61537.55    60735.77   1929.37 o
  18   3   3    20651.27    19412.52   1287.42 o
  20   3   3      948.35      985.99    580.30 o
  22   3   3    34615.72    37011.11   1926.30 o
  24   3   3     7034.05     7330.94   1063.66 o
  26   3   3     8257.54    10024.57   1280.58 o
  28   3   3     4512.74     4056.13   1306.15 o
 -29   4   3     7882.46     8552.90   1359.21 o
 -27   4   3     4117.63     3886.45   1154.46 o
 -25   4   3    86248.29    87051.20   3646.43 o
 -23   4   3     5975.56     5927.54   1140.47 o
 -21   4   3    42317.79    40759.81   1650.38 o
 -19   4   3     4420.26     4271.42    568.32 o
 -17   4   3   201583.16   181010.28   8911.05 o
 -15   4   3    60630.88    61865.04   2129.28 o
 -13   4   3    64123.68    65322.88   2197.06 o
 -11   4   3     3835.16     3932.56    371.27 o
  -9   4   3   170848.98   170824.42   5299.34 o
  -7   4   3    64290.39    71966.75   2030.63 o
  -5   4   3    75002.48    81550.70   2313.97 o
  -3   4   3    19959.69    19111.51    694.52 o
  -1   4   3   270285.81   284652.03   7824.44 o
   1   4   3    18306.55    19029.72    900.79 o
   3   4   3   248123.48   253351.67   6970.13 o
   5   4   3   126177.63   135317.22   3770.80 o
   7   4   3   200172.66   205159.77   6381.76 o
   9   4   3    79070.73    80612.74   2363.92 o
  11   4   3   187231.28   188927.94   5301.44 o
  13   4   3   149370.02   147281.52   4191.93 o
  15   4   3    35660.99    33402.76   1401.07 o
  17   4   3    27943.63    27511.21   1126.01 o
  19   4   3    34690.68    34516.59   1976.68 o
  21   4   3    53390.50    52851.77   3611.28 o
  23   4   3      114.01     -303.92    818.42 o
  25   4   3     3618.93     3909.52   1035.31 o
  27   4   3     3803.17     4801.30   1222.90 o
 -28   5   3    13689.74    16668.26   1575.25 o
 -26   5   3    13554.32    13593.69   1703.73 o
 -24   5   3    12343.86    12603.15   1199.46 o
 -22   5   3    20096.79    17408.40   1978.83 o
 -20   5   3    17817.80    15508.93   1138.16 o
 -18   5   3    57374.00    55771.89   2030.47 o
 -16   5   3    11918.25    11379.27    693.24 o
 -14   5   3    54050.74    53948.36   1687.09 o
 -12   5   3    29976.03    29382.97    993.12 o
 -10   5   3    99455.84   101403.31   2898.40 o
  -8   5   3    38371.56    38862.82   1006.92 o
  -6   5   3   133546.08   137522.95   3837.09 o
  -4   5   3      260.65     1037.26    199.72 o
  -2   5   3    26968.67    25929.03    872.51 o
   0   5   3     8269.52     8587.41    380.99 o
   2   5   3   220182.02   221319.03   6101.77 o
   4   5   3     6222.67     8013.34    392.69 o
   6   5   3    91473.98    96627.81   2755.41 o
   8   5   3    33660.08    33255.16   1120.45 o
  10   5   3   193438.70   184313.00   5827.51 o
  12   5   3      353.40        7.40    296.61 o
  14   5   3   109853.79   107371.88   3153.67 o
  16   5   3     5519.28     5655.13    671.83 o
  18   5   3    37605.64    38525.94   2271.68 o
  20   5   3     2650.58     1706.81    767.80 o
  22   5   3    18659.79    18877.21   1620.47 o
  24   5   3     2901.44     2648.35    927.15 o
  26   5   3     5931.42     4945.13   1301.01 o
 -29   6   3    24664.74    26015.40   2221.50 o
 -27   6   3     2431.56     2704.68   1097.98 o
 -25   6   3       55.38     -334.29    829.25 o
 -23   6   3    23360.60    19450.87   1414.59 o
 -21   6   3    86733.13    81037.56   3317.47 o
 -19   6   3    34358.99    33165.00   1681.14 o
 -17   6   3     4941.18     4419.39    567.35 o
 -15   6   3    14945.78    15350.30    873.94 o
 -13   6   3   185397.03   192764.86   5370.16 o
 -11   6   3   183816.14   182414.39   4294.00 o
  -9   6   3     8072.13     8915.22    364.22 o
  -7   6   3     6169.27     5366.93    291.85 o
  -5   6   3   182717.02   189479.02   5288.75 o
  -3   6   3   122259.30   125070.50   3522.18 o
  -1   6   3    33529.66    36082.79   1114.34 o
   1   6   3     4556.08     4383.77    264.50 o
   3   6   3    89883.66    98196.55   2792.10 o
   5   6   3     1708.54     2380.60    283.59 o
   7   6   3   166403.44   171657.48   4786.94 o
   9   6   3   109259.61   106366.59   3653.82 o
  11   6   3     1224.33     1146.29    378.73 o
  13   6   3        0.41     -227.15    408.21 o
  15   6   3    73500.31    72053.39   2552.45 o
  17   6   3   109565.11   102864.02   3504.27 o
  19   6   3    11623.62    11355.40   1196.92 o
  21   6   3      291.03      911.03    817.67 o
  23   6   3     9263.24    10074.31   1264.23 o
  25   6   3    27376.60    27493.76   1827.44 o
  27   6   3     1806.19     1966.67   1110.14 o
 -28   7   3     1551.47     3193.52   1329.17 o
 -26   7   3      105.35      570.60    994.55 o
 -24   7   3     2852.68     1758.02    885.28 o
 -22   7   3     7651.68     8167.06    995.44 o
 -20   7   3     3391.91     3794.11    875.30 o
 -18   7   3       60.05      479.68    783.02 o
 -16   7   3     5356.94     4178.56    586.95 o
 -14   7   3    52292.67    51869.40   3451.62 o
 -12   7   3    55010.59    55356.51   1430.13 o
 -10   7   3    34737.32    35664.99   1052.65 o
  -8   7   3   130236.20   134177.63   3468.61 o
  -6   7   3   271875.94   269090.09   7482.94 o
  -4   7   3   294262.63   309724.94   8561.88 o
  -2   7   3   261602.25   279097.91   7737.65 o
   0   7   3   573790.25   605251.88  16711.32 o
   2   7   3   383951.69   412089.47  10370.17 o
   4   7   3   234824.33   249378.05   7729.67 o
   6   7   3   211648.34   220413.78   6173.45 o
   8   7   3   200361.02   202684.97   6347.55 o
  10   7   3   157281.86   153715.31   4371.52 o
  12   7   3    89151.56    82511.07   2491.80 o
  14   7   3    25812.86    24067.26   1036.02 o
  16   7   3    12937.90    13018.28    890.40 o
  18   7   3    39018.43    33468.88   1501.10 o
  20   7   3    16853.24    15128.64   1246.21 o
  22   7   3     1456.19     2283.34    872.88 o
  24   7   3      529.90     1223.31    960.06 o
  26   7   3     5658.11     7601.13   1457.55 o
 -27   8   3     5592.30     9084.41   2893.11 o
 -25   8   3     7185.65     7741.01   1252.75 o
 -23   8   3    11197.50    11103.67   1019.60 o
 -21   8   3     7738.02     8310.11    839.37 o
 -19   8   3    20118.29    16398.24   1004.51 o
 -17   8   3    21876.75    15024.56   4833.04 o
 -15   8   3    24779.17    24070.48   1570.02 o
 -13   8   3     8254.58     8448.58    605.33 o
 -11   8   3    40821.07    39370.18   1171.71 o
  -9   8   3    52911.46    52488.51   1474.20 o
  -7   8   3    65982.38    66782.86   1814.64 o
  -5   8   3    41046.95    45025.39   1408.52 o
  -3   8   3    23733.92    25979.02    895.51 o
  -1   8   3     5473.16     4652.92    356.67 o
   1   8   3    10004.16     9694.04    519.01 o
   3   8   3     5485.76     6133.73    336.42 o
   5   8   3    15255.29    14915.71   1049.33 o
   7   8   3     5957.65     5171.50    521.15 o
   9   8   3     3940.56     4691.62    525.38 o
  11   8   3    18303.27    17935.79   1074.98 o
  13   8   3    53889.13    49919.63   1872.26 o
  15   8   3    14625.17    14139.98    820.09 o
  17   8   3     9147.80     8548.86    731.95 o
  19   8   3     3557.62     4558.05    699.74 o
  21   8   3     3411.41     2881.12    766.46 o
  23   8   3     1674.16     1973.72    818.22 o
  25   8   3     2079.84     3061.05    995.56 o
 -26   9   3     2245.22     2097.67   1222.06 o
 -24   9   3     4161.31     5856.21   1654.73 o
 -22   9   3     1858.95     2288.20    753.63 o
 -20   9   3     4568.99     5072.61    741.85 o
 -18   9   3      404.77      838.88    556.89 o
 -16   9   3    18076.87    17802.98   1366.09 o
 -14   9   3    39169.93    38179.04   1354.35 o
 -12   9   3      527.73      418.47    378.40 o
 -10   9   3    16667.04    17330.26    809.45 o
  -8   9   3    16803.97    16468.85    679.67 o
  -6   9   3    82986.86    80794.85   2392.28 o
  -4   9   3      444.34      195.78    271.25 o
  -2   9   3    76258.86    73202.74   2747.82 o
   0   9   3    10126.39    10128.29    455.60 o
   2   9   3    20390.75    19515.44    759.28 o
   4   9   3    15477.60    16928.66    773.22 o
   6   9   3    34380.99    34162.95   1160.23 o
   8   9   3     1610.67     1339.02    365.77 o
  10   9   3    26810.82    26713.21   1899.92 o
  12   9   3     5363.05     5730.46    798.27 o
  14   9   3     5277.63     6386.41    641.31 o
  16   9   3       86.04      173.85    494.94 o
  18   9   3    15085.24    15359.34   1055.86 o
  20   9   3     4792.94     4914.39    824.38 o
  22   9   3     8832.07     9033.44    988.52 o
  24   9   3     4968.78     4208.45    951.02 o
 -27  10   3      447.99      133.24   1892.27 o
 -25  10   3      875.37     1905.95   1089.22 o
 -23  10   3    11559.87    11048.79   1357.80 o
 -21  10   3    47118.27    45532.87   1904.68 o
 -19  10   3    26257.57    21078.51   6784.69 o
 -17  10   3      197.29      714.59    756.61 o
 -15  10   3     3724.03     2905.54    616.97 o
 -13  10   3    94836.99    92774.17   2802.19 o
 -11  10   3    29104.32    27893.57   1049.35 o
  -9  10   3    27960.50    26257.01   1129.14 o
  -7  10   3     4378.16     4391.78    431.07 o
  -5  10   3   114722.02   112090.13   3244.51 o
  -3  10   3    21037.37    19299.71    881.73 o
  -1  10   3   106392.98   109187.53   3162.24 o
   1  10   3    12087.17    12391.00    527.06 o
   3  10   3    83687.01    84574.14   2274.41 o
   5  10   3    26752.15    27028.85    997.46 o
   7  10   3    50146.35    47865.23   1556.37 o
   9  10   3    27820.98    26081.00   1006.68 o
  11  10   3     7070.96     6791.96    665.79 o
  13  10   3    16188.52    16488.04    955.00 o
  15  10   3    22203.54    21228.80   1144.39 o
  17  10   3    49459.68    45117.31   1671.72 o
  19  10   3     3744.61     4333.23    746.39 o
  21  10   3      404.40      529.08    719.19 o
  23  10   3     8925.06     9145.34   1177.72 o
 -26  11   3    18050.34    19842.05   1936.68 o
 -24  11   3     9775.95     8400.97   1657.40 o
 -22  11   3    17819.85    17921.03   2496.78 o
 -20  11   3     9967.14     9444.21   1272.04 o
 -18  11   3    16171.96    11505.13   1708.07 o
 -16  11   3    39717.17    39814.57   1841.02 o
 -14  11   3   129155.51   122932.37   4056.50 o
 -12  11   3     2109.37     1760.93    464.55 o
 -10  11   3     1077.29     1303.15    393.91 o
  -8  11   3    72779.04    70822.94   2182.37 o
  -6  11   3   212914.36   216925.47   7049.76 o
  -4  11   3     9050.02     9625.01    645.60 o
  -2  11   3      212.61      457.38    331.21 o
   0  11   3   110415.19   105730.29   2815.29 o
   2  11   3   266325.56   266370.44   6788.58 o
   4  11   3    29177.82    26779.52   1368.58 o
   6  11   3    20362.64    18525.12    906.69 o
   8  11   3    69060.41    62859.95   1992.64 o
  10  11   3   220409.22   209279.64   5980.93 o
  12  11   3    39477.41    35667.72   1588.67 o
  14  11   3     3331.54     1885.39    884.09 o
  16  11   3     5305.26     4966.24    726.37 o
  18  11   3    84790.75    77074.80   2842.66 o
  20  11   3    12393.19    13537.58   1117.85 o
  22  11   3    10356.67     8958.21   1054.88 o
  24  11   3     1194.81      936.13    970.36 o
 -25  12   3      580.43      739.20   1137.72 o
 -23  12   3    15966.49    16619.12   1763.21 o
 -21  12   3   124358.97   114175.13   5548.38 o
 -19  12   3    41041.01    38048.17   2366.97 o
 -17  12   3       50.80       35.32    901.61 o
 -15  12   3     5286.51     4792.07    699.96 o
 -13  12   3   162321.50   163355.98   4812.42 o
 -11  12   3    19960.03    19180.25    867.77 o
  -9  12   3      314.33      402.52    402.26 o
  -7  12   3     3134.37     3230.77    452.76 o
  -5  12   3   116076.81   113447.75   3762.41 o
  -3  12   3    22889.00    20524.05   1501.81 o
  -1  12   3    44120.90    41206.48   1728.83 o
   1  12   3    14635.74    14597.29    847.98 o
   3  12   3    32456.99    31099.34   1131.12 o
   5  12   3    59505.86    56073.28   1806.34 o
   7  12   3    67344.70    66930.16   2363.71 o
   9  12   3    59396.20    57865.69   1896.02 o
  11  12   3    16596.69    16222.36    965.37 o
  13  12   3    10607.42    10431.13    837.84 o
  15  12   3    70100.95    61630.50   2341.12 o
  17  12   3    75716.47    72804.67   3627.67 o
  19  12   3     1710.89      900.88    773.08 o
  21  12   3      148.58       27.60    833.98 o
  23  12   3    21966.18    21702.84   2400.34 o
 -24  13   3     7150.39     7263.69   1633.38 o
 -22  13   3    22419.60    22447.34   2751.66 o
 -20  13   3     2304.96     2185.73   1007.28 o
 -18  13   3    11089.34    12601.78   1809.53 o
 -16  13   3    26696.83    24708.20   1792.73 o
 -14  13   3    47588.65    46491.18   1843.22 o
 -12  13   3     3147.35     2471.20    521.81 o
 -10  13   3      874.25     1199.33    450.97 o
  -8  13   3    48986.52    48136.70   1633.01 o
  -6  13   3    87284.54    85063.01   2941.38 o
  -4  13   3     5753.17     5596.19    594.69 o
  -2  13   3     1018.40     1787.25    650.86 o
   0  13   3    62381.03    61102.07   2287.83 o
   2  13   3   127767.52   123611.01   3616.24 o
   4  13   3    22777.39    20806.60    903.04 o
   6  13   3     9411.89    10298.39    675.84 o
   8  13   3    31561.42    31509.22   1374.49 o
  10  13   3   104914.27   100669.16   3399.29 o
  12  13   3    18297.87    17870.87   1050.74 o
  14  13   3     3420.00     2764.32    676.88 o
  16  13   3     8817.17    10028.52   1352.16 o
  18  13   3    58866.20    58191.64   2341.04 o
  20  13   3     6223.45     7683.62   1088.71 o
  22  13   3     2235.42     1865.96   1143.19 o
 -23  14   3      292.81     -215.88   1197.19 o
 -21  14   3     4747.47     4364.97   1220.62 o
 -19  14   3     2825.79     3621.12   1151.63 o
 -17  14   3     3586.14     2884.87   1022.59 o
 -15  14   3     5348.50     4990.43   1423.48 o
 -13  14   3     2404.51     3322.64    692.16 o
 -11  14   3       25.68      170.51    435.25 o
  -9  14   3    14499.71    15432.05    934.96 o
  -7  14   3    12491.94    12903.27    882.02 o
  -5  14   3      885.79      325.02    399.38 o
  -3  14   3     2489.25     2266.83    477.41 o
  -1  14   3    13740.23    12027.35    784.18 o
   1  14   3     1100.28      659.67    449.66 o
   3  14   3    18017.52    18251.54    888.61 o
   5  14   3     4749.00     4681.10    543.09 o
   7  14   3    10237.07     9416.41    680.23 o
   9  14   3     3184.82     3274.09    565.26 o
  11  14   3     7861.13     6971.73    784.65 o
  13  14   3    14228.92    14394.38   1022.44 o
  15  14   3      422.73      424.14    690.52 o
  17  14   3     2557.93     3874.02    841.79 o
  19  14   3     1110.18     1987.10    913.75 o
 -20  15   3      267.46      -87.50   1101.62 o
 -18  15   3     3696.57     4229.65   1563.99 o
 -16  15   3    11801.05    11570.61   1376.98 o
 -14  15   3     2367.94     -631.66    739.36 o
 -12  15   3     4391.64     4073.76    872.98 o
 -10  15   3    21596.29    19464.82    967.89 o
  -8  15   3    28375.92    28272.38   2218.36 o
  -6  15   3    20681.19    19742.43   1096.53 o
  -4  15   3    38805.88    38857.59   1421.10 o
  -2  15   3    57683.08    52545.86   1991.93 o
   0  15   3    39519.50    37604.66   1542.26 o
   2  15   3    40186.20    39884.52   1807.94 o
   4  15   3    89235.92    85522.97   2653.36 o
   6  15   3    44601.16    41115.93   1496.15 o
   8  15   3    18068.42    17580.86   1576.73 o
  10  15   3    21389.73    20572.51   1154.88 o
  12  15   3    15777.83    15541.59   2107.19 o
  14  15   3     9573.76    10469.32    951.93 o
  16  15   3     6724.22     7690.02    969.68 o
  18  15   3     1519.56     3213.86    934.04 o
 -19  16   3     7347.80     9027.49   2011.03 o
 -17  16   3     2595.69     2037.95   1182.29 o
 -15  16   3    18652.68    17383.25   1643.93 o
 -13  16   3    38511.89    41187.21   2091.32 o
 -11  16   3    13127.00    11359.19   1071.39 o
  -9  16   3     9315.11     9688.48    902.94 o
  -7  16   3    16208.21    15350.57   1023.74 o
  -5  16   3    33521.83    36965.16   1397.30 o
  -3  16   3    18702.28    20227.22   1089.99 o
  -1  16   3      131.66      526.51    549.33 o
   1  16   3     1994.49      660.60    553.17 o
   3  16   3       82.91     -545.43    494.59 o
   5  16   3      284.08     -168.22    512.09 o
   7  16   3    11227.53    10131.17    759.57 o
   9  16   3    19607.84    17242.52   1455.00 o
  11  16   3     5272.49     5803.59    812.20 o
  13  16   3     1626.20     1350.04    748.64 o
  15  16   3     8337.09     9345.28   1300.91 o
  17  16   3    14408.98    14365.22   1254.92 o
 -18  17   3      987.92      477.21   1535.97 o
 -16  17   3     6370.65     7506.39   2447.40 o
 -14  17   3    16186.24    15709.63   1588.10 o
 -12  17   3       24.70     -464.58    852.16 o
 -10  17   3     3133.84     2525.77    793.37 o
  -8  17   3    19460.28    18295.33   1156.26 o
  -6  17   3    61624.71    59123.51   2693.60 o
  -4  17   3     5872.58     6157.01    757.50 o
  -2  17   3     1134.13      235.34    589.64 o
   0  17   3    24441.54    26176.45   1295.73 o
   2  17   3    60799.10    58636.55   2225.06 o
   4  17   3    15390.45    17372.81    961.84 o
   6  17   3      926.22     1302.86    587.72 o
   8  17   3    12571.68    12034.93    987.68 o
  10  17   3    32557.86    30319.13   1490.01 o
  12  17   3     6360.56     6442.55    909.09 o
  14  17   3      303.01      841.60    834.17 o
  16  17   3       89.42      507.77   1081.10 o
 -15  18   3       36.83      428.17   1225.74 o
 -13  18   3    21199.59    21799.32   1896.33 o
 -11  18   3     5393.06     4030.66   1061.67 o
  -9  18   3     8024.29     8526.90    976.87 o
  -7  18   3      478.50      -62.11    828.85 o
  -5  18   3    29990.06    29645.96   1758.79 o
  -3  18   3     5339.22     5017.27    787.97 o
  -1  18   3    25019.13    24501.32   1282.37 o
   1  18   3     5250.17     3013.71    724.44 o
   3  18   3    15627.17    14195.31   1020.06 o
   5  18   3     2594.50     3063.86    744.12 o
   7  18   3    15737.22    16630.69   1032.12 o
   9  18   3    10911.35    11690.57   1591.18 o
  11  18   3     1513.63     1488.45    835.67 o
  13  18   3     6399.68     4990.15   1014.54 o
 -12  19   3     4032.12     3428.93   1572.00 o
 -10  19   3    25365.32    30152.44   2295.77 o
  -8  19   3      281.42       64.18    920.99 o
  -6  19   3     9253.46    10759.46   1199.09 o
  -4  19   3     6886.27     7286.94   1618.42 o
  -2  19   3    39783.49    39737.73   2116.18 o
   0  19   3       59.61      773.15    749.51 o
   2  19   3     7494.67     7936.83    908.63 o
   4  19   3     7863.85     8012.55    915.69 o
   6  19   3    36679.83    37200.63   1826.36 o
   8  19   3      163.32      348.54    853.60 o
  10  19   3    12798.03    11679.29   1150.51 o
  -9  20   3    23482.07    20737.75   3538.99 o
  -7  20   3    14040.06    16992.53   2104.75 o
  -5  20   3      187.87     1182.82   1397.05 o
  -3  20   3        5.06      380.25    976.19 o
  -1  20   3    11907.98     9054.69   1198.32 o
   1  20   3     4295.55     5665.56   1099.93 o
   3  20   3     8928.11     9002.87   1031.55 o
   5  20   3     8887.69    10167.73   1095.96 o
   7  20   3     4231.21     4742.32   1098.78 o
 -30   0   4     1008.19     1091.59   2220.54 o
 -28   0   4      981.58     1254.41   1123.62 o
 -26   0   4    55981.02    55942.86   3066.69 o
 -24   0   4    15927.36    17556.40   1478.14 o
 -22   0   4        5.06     -982.10    654.73 o
 -20   0   4       17.99      388.02    679.02 o
 -18   0   4   138702.38   137055.88   6182.46 o
 -16   0   4   122859.93   123394.90   5993.07 o
 -14   0   4    38382.92    36529.81   1870.00 o
 -12   0   4    59014.68    58946.99   2739.08 o
 -10   0   4   283431.75   286566.75  12354.32 o
  -8   0   4   725348.94   789144.19  33682.75 o
  -6   0   4     5708.54     5630.30    460.89 o
  -4   0   4  2287543.75  2644210.00 112519.17 o
  -2   0   4     8743.69    10425.15   1072.91 o
   0   0   4     3735.83      667.23    250.88 o
   2   0   4   173618.52   212064.64  12922.93 o
   4   0   4  1492540.00  1627125.25  69285.30 o
   6   0   4     5093.03     6017.86    402.83 o
   8   0   4     1195.55     1588.30    378.00 o
  10   0   4   114522.42   117372.07   4739.86 o
  12   0   4   314815.38   309572.59  11125.04 o
  14   0   4   144610.66   146919.78   6622.19 o
  16   0   4     1048.02     2530.16    701.38 o
  18   0   4    44554.32    43511.53   2889.11 o
  20   0   4   116538.02   113925.23   5387.33 o
  22   0   4    41628.66    42744.96   2510.73 o
  24   0   4     2641.47     3612.28   1124.33 o
  26   0   4     4754.95      -88.07   1814.87 o
  28   0   4    43131.79    49714.04   4729.33 o
 -29   1   4     2162.79     2855.05   1086.85 o
 -27   1   4    15817.49    16789.74   1280.49 o
 -25   1   4      251.32      479.40    634.42 o
 -23   1   4     6580.12     5893.79    695.42 o
 -21   1   4    31112.69    28043.00   1238.37 o
 -19   1   4   126580.68   116234.63   3790.41 o
 -17   1   4    23753.93    25107.70   1154.96 o
 -15   1   4    44101.19    43018.23   1535.12 o
 -13   1   4     1044.23      983.17    319.06 o
 -11   1   4   693997.56   741648.88  22431.06 o
  -9   1   4   383907.16   426485.53  12932.81 o
  -7   1   4    41287.61    44572.84   1448.15 o
  -5   1   4   154944.78   177331.75   5387.85 o
  -3   1   4   811527.19   969282.44  33641.48 o
  -1   1   4   407009.72   469356.69  16293.08 o
   1   1   4     1207.75      410.19    269.56 o
   3   1   4   127493.32   143640.75   5090.84 o
   5   1   4   253806.70   259018.33   7969.24 o
   7   1   4   324967.78   352561.72   9706.65 o
   9   1   4    15887.55    15935.90    606.77 o
  11   1   4     5172.20     6362.88    587.52 o
  13   1   4    41873.36    41388.27   1520.27 o
  15   1   4    47515.54    45128.20   4303.62 o
  17   1   4    31483.42    29921.26   2469.31 o
  19   1   4    22124.35    18687.83    998.15 o
  21   1   4     4766.84     5114.84    696.41 o
  23   1   4    17649.90    16651.80   2471.99 o
  25   1   4     3947.00     3675.93    994.04 o
  27   1   4    16589.23    17385.37   2811.71 o
 -30   2   4     1769.12     1954.72   1174.13 o
 -28   2   4      411.05     -323.89    893.93 o
 -26   2   4    11481.41    11206.52   1167.23 o
 -24   2   4    11532.33    10902.80    872.65 o
 -22   2   4    18702.61    18279.61   1325.95 o
 -20   2   4     6516.87     6538.88    644.60 o
 -18   2   4    48645.42    44129.65   3279.72 o
 -16   2   4    58818.79    58654.45   3093.66 o
 -14   2   4    13080.92    13892.17    806.03 o
 -12   2   4      782.35     1261.67    557.81 o
 -10   2   4   125298.74   133451.66   4778.86 o
  -8   2   4    91177.50    99063.90   3576.74 o
  -6   2   4     4221.49     5068.34    369.40 o
  -4   2   4    47036.78    53628.29   1698.56 o
  -2   2   4    51866.67    53386.07   1915.43 o
   0   2   4    61329.58    65637.39   2338.44 o
   2   2   4    14260.82    12788.60    683.52 o
   4   2   4   502368.50   542180.88  16567.83 o
   6   2   4     8226.93     9277.39    657.38 o
   8   2   4    56751.96    55406.73   1656.54 o
  10   2   4     3391.04     2985.15    321.19 o
  12   2   4    67655.59    67845.02   2048.18 o
  14   2   4     6174.86     7428.21    590.96 o
  16   2   4    22203.00    21965.02   1041.32 o
  18   2   4       50.00     -615.75    473.13 o
  20   2   4    19375.62    20258.09   1090.31 o
  22   2   4      129.62      -26.91    747.04 o
  24   2   4     8693.78     8994.95   1106.67 o
  26   2   4      170.79      749.71   1019.15 o
  28   2   4     7040.47     5011.26   1751.14 o
 -29   3   4        1.53     -742.63   1018.48 o
 -27   3   4     1168.66     1145.78    871.00 o
 -25   3   4     1194.85     1690.88    841.51 o
 -23   3   4     6921.69     7386.00    973.47 o
 -21   3   4       95.53     -414.17    505.79 o
 -19   3   4       32.65      175.26    487.18 o
 -17   3   4    47606.57    43139.10   1611.40 o
 -15   3   4   146983.19   139827.70   4427.33 o
 -13   3   4    19282.23    18771.37    810.86 o
 -11   3   4     8094.68     7587.30    484.23 o
  -9   3   4     7995.25     7668.58    662.04 o
  -7   3   4   123280.16   124268.50   3861.10 o
  -5   3   4    90466.88    97440.54   2665.28 o
  -3   3   4    22194.48    21614.31    878.87 o
  -1   3   4     1230.75     1755.82    225.08 o
   1   3   4     2451.47     1924.65    743.10 o
   3   3   4   148747.83   159263.08   4373.22 o
   5   3   4     6933.59     6910.82    577.07 o
   7   3   4     1810.29     2403.84    332.03 o
   9   3   4    81718.57    84086.58   2437.86 o
  11   3   4    58504.11    59694.91   1828.05 o
  13   3   4        2.36       54.94    357.84 o
  15   3   4     1903.82     1656.00    422.23 o
  17   3   4    28202.13    27220.38   1317.86 o
  19   3   4     3203.32     3654.50    719.22 o
  21   3   4     2414.34     1920.36    763.99 o
  23   3   4     1319.36      960.20    860.75 o
  25   3   4       56.62       19.82    904.42 o
  27   3   4       37.03      491.47   1090.19 o
 -30   4   4     7264.50     8288.79   2145.97 o
 -28   4   4    13433.81    15633.21   2142.30 o
 -26   4   4    24114.37    22712.72   1547.45 o
 -24   4   4    23134.12    23899.84   1484.38 o
 -22   4   4    35440.64    33935.19   2369.52 o
 -20   4   4    84846.78    78463.77   2728.92 o
 -18   4   4    33152.11    29253.85   1233.66 o
 -16   4   4    66715.79    63339.79   2203.89 o
 -14   4   4     7699.12     6759.21    511.11 o
 -12   4   4    24336.72    24361.26    969.17 o
 -10   4   4      703.23      570.47    276.97 o
  -8   4   4    36070.64    37976.73   1302.63 o
  -6   4   4     6661.12     7901.06    383.84 o
  -4   4   4      120.66      412.97    216.57 o
  -2   4   4     7939.93     8118.83    565.50 o
   0   4   4      158.81      322.74    199.45 o
   2   4   4     1142.29     1477.89    196.01 o
   4   4   4    48200.10    50283.73   1502.87 o
   6   4   4     9384.96     9327.64    798.78 o
   8   4   4    24625.76    23658.11    970.51 o
  10   4   4    36856.21    37623.16   2015.24 o
  12   4   4    64968.89    66037.33   2034.20 o
  14   4   4    57177.73    54633.11   1751.76 o
  16   4   4    49975.18    47273.14   1606.01 o
  18   4   4    40283.41    37836.41   2339.73 o
  20   4   4    34283.07    36868.06   1892.39 o
  22   4   4    32122.15    32285.14   1824.10 o
  24   4   4    21204.96    20782.31   1570.32 o
  26   4   4     7145.94     9082.20   1530.50 o
 -29   5   4       99.36     -328.53   1126.14 o
 -27   5   4     8058.79     8322.73   1232.84 o
 -25   5   4      835.25     -207.84    808.99 o
 -23   5   4     1027.01     1442.45    803.77 o
 -21   5   4    30044.16    29924.92   1602.61 o
 -19   5   4   103107.48    97145.95   3277.05 o
 -17   5   4    27652.92    24996.54   1280.75 o
 -15   5   4    13407.45    13879.46    642.91 o
 -13   5   4   148148.92   148877.08   4224.60 o
 -11   5   4   370535.03   380286.69  10465.67 o
  -9   5   4   180749.08   189425.00   4767.52 o
  -7   5   4    95368.12   102643.57   3214.40 o
  -5   5   4    88006.54    91789.88   2906.48 o
  -3   5   4   398887.91   443656.31  13511.35 o
  -1   5   4   579238.44   656862.06  19990.00 o
   1   5   4   120205.60   131240.72   4094.86 o
   3   5   4    29296.41    29715.02    972.37 o
   5   5   4   236833.67   241088.41   6039.62 o
   7   5   4   186339.52   181298.58   5042.01 o
   9   5   4    20277.54    20552.56    822.48 o
  11   5   4    12101.42    12284.85    933.79 o
  13   5   4   104881.36   107051.36   3560.23 o
  15   5   4    31626.01    31392.44   1172.88 o
  17   5   4     6565.12     6522.39    975.78 o
  19   5   4     7897.06     8730.61    939.45 o
  21   5   4     2836.42     2522.59    829.60 o
  23   5   4     1188.80     1405.48    900.67 o
  25   5   4     2292.25     2207.44   1034.42 o
  27   5   4     7429.72     7180.16   1364.66 o
 -28   6   4      215.09      548.11   1138.62 o
 -26   6   4    28032.81    27598.91   1774.63 o
 -24   6   4    24103.90    21873.80   1486.40 o
 -22   6   4     2011.46     2081.34    748.72 o
 -20   6   4     1378.34     2618.06    887.66 o
 -18   6   4    73898.25    71163.23   3089.13 o
 -16   6   4    40442.91    38531.47   1618.33 o
 -14   6   4    23984.47    25339.63    933.13 o
 -12   6   4    14719.43    14472.64    556.60 o
 -10   6   4    23900.29    24938.90    769.71 o
  -8   6   4    30032.04    27312.24   1253.75 o
  -6   6   4    68168.70    71015.36   2074.16 o
  -4   6   4   244155.05   264030.06   7308.53 o
  -2   6   4     5661.98     5400.13    312.89 o
   0   6   4    54651.16    54125.49   1455.50 o
   2   6   4     3955.54     4492.41    290.84 o
   4   6   4   375014.31   391837.66  12018.59 o
   6   6   4    60279.14    64281.23   1918.06 o
   8   6   4    27815.43    26697.15   1197.56 o
  10   6   4    14291.69    15055.27    714.32 o
  12   6   4   163148.36   152263.05   3985.32 o
  14   6   4    19396.94    17538.05    967.34 o
  16   6   4     1108.54     2193.83    879.47 o
  18   6   4    27225.94    27523.34   1337.51 o
  20   6   4    72253.68    71394.30   3349.66 o
  22   6   4    12714.53    12957.59   1223.34 o
  24   6   4      465.23      929.15    917.75 o
  26   6   4      398.37      536.64   1079.85 o
 -29   7   4       86.46     -739.17   1279.97 o
 -27   7   4     6746.53     8934.92   1426.64 o
 -25   7   4     1195.76     1096.57    894.11 o
 -23   7   4    22502.38    22942.73   1877.93 o
 -21   7   4     2422.17     3139.20    781.76 o
 -19   7   4    72824.34    68013.51   2853.30 o
 -17   7   4      681.68      122.06    802.53 o
 -15   7   4    68153.50    67207.38   1861.67 o
 -13   7   4      441.03      201.39    279.10 o
 -11   7   4   140678.83   136354.94   3479.38 o
  -9   7   4      197.57      -27.62    262.19 o
  -7   7   4   292311.63   301193.44   7624.36 o
  -5   7   4    50190.67    51366.27   2260.56 o
  -3   7   4   126632.12   134549.09   3793.57 o
  -1   7   4    44328.60    42794.00   1320.95 o
   1   7   4   210993.44   207223.55   5811.35 o
   3   7   4    42350.97    41595.16   1740.14 o
   5   7   4    32852.65    30516.56   1153.41 o
   7   7   4    54481.99    52936.57   2188.03 o
   9   7   4    61549.19    59724.84   1861.70 o
  11   7   4    33954.79    31237.39   1164.33 o
  13   7   4    14278.88    14671.32    876.50 o
  15   7   4    23657.06    22732.77   1035.03 o
  17   7   4    24094.98    24972.85   1048.31 o
  19   7   4    27500.61    27740.89   1599.24 o
  21   7   4     5202.49     6520.50   1443.79 o
  23   7   4    16830.30    15483.13   1378.46 o
  25   7   4     3168.63     3652.85   1148.59 o
 -28   8   4    10815.80    10731.33   1668.90 o
 -26   8   4     1458.35      605.14   1063.35 o
 -24   8   4       23.02      226.18    759.89 o
 -22   8   4    26594.32    26241.25   2271.40 o
 -20   8   4    40848.73    40202.08   2651.57 o
 -18   8   4     2590.31     2850.69    549.95 o
 -16   8   4    15290.86    15714.99    892.03 o
 -14   8   4   128926.50   124334.19   3568.30 o
 -12   8   4   150150.00   145495.25   4117.81 o
 -10   8   4    30499.10    31554.81   1203.33 o
  -8   8   4   159103.91   155165.17   3985.61 o
  -6   8   4    84815.91    85803.41   2509.43 o
  -4   8   4   283455.75   310583.28   8616.32 o
  -2   8   4    81811.88    83995.45   2439.23 o
   0   8   4   175524.23   173760.72   5575.96 o
   2   8   4    41088.78    44917.74   1277.42 o
   4   8   4    42155.27    39308.80   1415.42 o
   6   8   4    68543.77    64166.96   2184.37 o
   8   8   4   130244.52   135226.44   4356.00 o
  10   8   4    30879.57    29325.02   1102.84 o
  12   8   4      556.62       10.97    415.24 o
  14   8   4    22575.10    20815.70    986.16 o
  16   8   4   136506.75   125680.27   3741.47 o
  18   8   4    30677.60    31033.45   1339.05 o
  20   8   4     5874.87     5823.48    848.30 o
  22   8   4     4128.40     5067.41    887.66 o
  24   8   4    57886.71    56817.48   2906.53 o
 -27   9   4     1891.65     1990.57   1248.07 o
 -25   9   4     4580.39     4404.75   1174.88 o
 -23   9   4    23941.88    21060.73   1758.64 o
 -21   9   4     1736.84      961.81    630.50 o
 -19   9   4      933.18       65.77    597.76 o
 -17   9   4    21509.14    21813.96   1078.42 o
 -15   9   4   168476.48   169469.73   6190.69 o
 -13   9   4    72526.67    71771.63   2457.43 o
 -11   9   4     1692.71     1763.75    326.01 o
  -9   9   4    61830.59    60618.78   1843.09 o
  -7   9   4   537359.88   543693.69  15018.40 o
  -5   9   4   342593.09   357568.66   9928.98 o
  -3   9   4      174.55      238.08    267.63 o
  -1   9   4    47226.21    47197.00   1671.82 o
   1   9   4   452824.69   454078.84  11433.12 o
   3   9   4   324083.44   327138.91   8272.48 o
   5   9   4    16397.22    15096.24    668.45 o
   7   9   4     8180.27     9082.61    634.47 o
   9   9   4   120301.35   107555.71   4212.99 o
  11   9   4    63242.06    56671.79   2079.36 o
  13   9   4      345.21      535.54    477.61 o
  15   9   4     2350.63     2051.84    686.77 o
  17   9   4    32770.46    28609.22   1245.98 o
  19   9   4    25804.41    22246.98   1158.08 o
  21   9   4     3607.38     3600.19    810.33 o
  23   9   4    10062.31    10471.24   1179.10 o
  25   9   4      453.19      636.76    986.92 o
 -26  10   4     2546.38     1705.09   1218.28 o
 -24  10   4     3717.33     5799.94   2328.64 o
 -22  10   4    37520.07    35114.78   2294.85 o
 -20  10   4    30891.60    30939.53   2565.60 o
 -18  10   4      102.52      503.16    624.86 o
 -16  10   4     4246.82     3477.78    690.01 o
 -14  10   4    60727.37    58247.08   2898.30 o
 -12  10   4    53777.38    53325.72   1728.59 o
 -10  10   4     3230.51     2592.67    389.05 o
  -8  10   4     3503.30     3456.54    387.36 o
  -6  10   4     3579.82     3413.24    600.54 o
  -4  10   4    78094.97    79652.42   2372.86 o
  -2  10   4     2046.13     1780.68    372.43 o
   0  10   4    52554.06    50949.50   1451.10 o
   2  10   4     7611.91     7372.99    424.47 o
   4  10   4     8016.02     7752.89    634.70 o
   6  10   4    12498.56    11145.97    616.17 o
   8  10   4    98529.35    93239.02   3522.89 o
  10  10   4    17905.27    14956.79    994.27 o
  12  10   4     1133.27     1065.05    528.61 o
  14  10   4    20663.48    22819.35   1409.54 o
  16  10   4    67885.18    66642.80   2480.72 o
  18  10   4     9684.66     9985.97   1053.27 o
  20  10   4     3826.98     4081.47    898.92 o
  22  10   4    13957.39    13533.75   1182.45 o
  24  10   4    23404.36    23810.52   1589.52 o
 -25  11   4      259.80    -1247.51   1933.63 o
 -23  11   4     2339.25     2393.33   1421.20 o
 -21  11   4      160.40     -292.40   1580.00 o
 -19  11   4     1413.69     1270.29   1507.94 o
 -17  11   4     4300.79     5252.37    783.85 o
 -15  11   4    22247.14    19438.68   1151.13 o
 -13  11   4     1359.90     1720.74    465.62 o
 -11  11   4     4715.74     5072.22    796.27 o
  -9  11   4      888.43     2571.48    494.41 o
  -7  11   4    29767.32    28162.52   1040.30 o
  -5  11   4    24749.57    25274.31    957.33 o
  -3  11   4    18585.72    19102.17    786.79 o
  -1  11   4     1144.11     1083.44    528.17 o
   1  11   4     3439.34     3744.81    675.26 o
   3  11   4    27402.06    24705.72    954.58 o
   5  11   4     1372.92     1307.16    513.03 o
   7  11   4      183.91     -175.95    387.81 o
   9  11   4     8509.91     7935.30    683.75 o
  11  11   4     1675.14     1818.09    555.11 o
  13  11   4      293.97      862.06    543.44 o
  15  11   4      322.15      200.23    575.44 o
  17  11   4     6354.77     5717.01    800.31 o
  19  11   4      782.60      308.87    750.23 o
  21  11   4      502.28      330.92    874.42 o
  23  11   4       18.64      -78.08    934.09 o
 -24  12   4      642.95     1500.93   1257.77 o
 -22  12   4     7511.82     9824.55   1451.89 o
 -20  12   4     7365.71     7776.30   1983.01 o
 -18  12   4     2237.32     1833.80    886.86 o
 -16  12   4       12.69     -203.63    734.11 o
 -14  12   4    16100.39    15664.92   1070.92 o
 -12  12   4     4801.30     5393.12    550.72 o
 -10  12   4     6534.87     6535.44    562.70 o
  -8  12   4      987.07      248.06    536.44 o
  -6  12   4    11177.56    11377.65    647.73 o
  -4  12   4     4735.32     4683.57    465.99 o
  -2  12   4      198.52      -94.20    313.64 o
   0  12   4     1176.38      857.66    388.24 o
   2  12   4       37.78      157.77    376.14 o
   4  12   4      905.80     1063.27    406.13 o
   6  12   4     6419.42     4635.60    767.41 o
   8  12   4    17260.03    15641.98    896.41 o
  10  12   4     6862.26     5886.65    675.45 o
  12  12   4       55.20      -81.43    519.13 o
  14  12   4      132.41     -354.93    577.38 o
  16  12   4    10000.04     9763.75    998.12 o
  18  12   4     3579.22     2942.01    803.08 o
  20  12   4       13.11      247.63    805.13 o
  22  12   4      125.66    -1149.28   1512.53 o
 -23  13   4    18050.34    17610.75   1859.14 o
 -21  13   4     1038.66      661.91   1091.18 o
 -19  13   4      275.81      836.82    921.73 o
 -17  13   4    15680.03    15601.56   1972.33 o
 -15  13   4    58526.88    58930.21   3121.36 o
 -13  13   4    13840.05    12380.48    761.26 o
 -11  13   4     3799.61     4362.16    829.43 o
  -9  13   4    42628.31    37362.64   1333.55 o
  -7  13   4   108729.43   108584.63   3225.25 o
  -5  13   4    82063.37    78142.45   2397.45 o
  -3  13   4     6495.64     5967.04    617.50 o
  -1  13   4    13963.05    15775.53    878.39 o
   1  13   4   142414.23   141592.58   4623.42 o
   3  13   4   132898.77   124629.24   4665.43 o
   5  13   4     2452.51     2164.73    484.39 o
   7  13   4     1722.40     1461.18    627.07 o
   9  13   4    63700.25    63706.56   2312.49 o
  11  13   4    40063.91    33667.13   1487.22 o
  13  13   4      578.10      436.29    622.04 o
  15  13   4     3191.82     5047.10    788.52 o
  17  13   4     8901.35     8472.99    996.58 o
  19  13   4     6445.50     7434.78   1012.63 o
  21  13   4      627.76      -93.28   1052.80 o
 -22  14   4    33406.08    36736.27   2508.48 o
 -20  14   4    18368.26    18716.06   1736.58 o
 -18  14   4     1499.31     2589.16   1018.84 o
 -16  14   4     2101.82     2250.62    989.04 o
 -14  14   4    45192.39    44415.55   2569.92 o
 -12  14   4    43091.12    42204.04   2029.61 o
 -10  14   4     1619.56     2287.06    520.56 o
  -8  14   4    20073.77    20647.16   1206.58 o
  -6  14   4     5591.91     6228.93    566.49 o
  -4  14   4    31793.18    33546.53   2276.69 o
  -2  14   4     1379.37     1335.82    454.34 o
   0  14   4    61188.48    60142.70   2197.15 o
   2  14   4    14622.96    15773.88    822.08 o
   4  14   4     5786.80     6296.72    587.47 o
   6  14   4    36093.25    34883.84   1309.97 o
   8  14   4   152950.23   152100.50   4965.57 o
  10  14   4    29874.29    27566.23   1417.63 o
  12  14   4       24.21     -386.19    610.80 o
  14  14   4    29261.01    29659.71   1471.13 o
  16  14   4    68337.36    67431.37   2606.86 o
  18  14   4    14230.94    14324.13   1371.02 o
  20  14   4       31.20     -236.38    902.72 o
 -21  15   4       76.90     -576.53   1533.30 o
 -19  15   4     9224.55    10141.22   1423.76 o
 -17  15   4     4206.25     3335.62   1079.71 o
 -15  15   4    65704.52    65390.77   3525.28 o
 -13  15   4    13882.65    13339.59   1391.65 o
 -11  15   4    10778.51    12073.51   1257.58 o
  -9  15   4     3517.04     3763.98    604.64 o
  -7  15   4   110510.64   110785.09   3316.40 o
  -5  15   4    63538.39    66225.38   2349.05 o
  -3  15   4     4680.80     2425.01    534.36 o
  -1  15   4    10875.56    10307.38    832.86 o
   1  15   4   182348.33   184628.39   5950.84 o
   3  15   4   107925.82   101958.51   3102.53 o
   5  15   4     3489.14     4067.95    586.70 o
   7  15   4       46.05      933.34    515.97 o
   9  15   4    46197.38    47354.66   1904.94 o
  11  15   4    26356.71    27138.73   1360.13 o
  13  15   4     4113.08     3997.38    888.72 o
  15  15   4     8520.47     9104.06    990.94 o
  17  15   4     7792.20     9073.15   1069.77 o
  19  15   4     7944.44     7907.12   1107.35 o
 -20  16   4     2980.80     1765.00   1314.01 o
 -18  16   4     7409.69     6354.41   2249.90 o
 -16  16   4    10770.37    10138.85   1412.07 o
 -14  16   4    11528.53    13245.65   1452.85 o
 -12  16   4    38471.58    37132.77   1974.47 o
 -10  16   4     2242.67     1920.72    702.72 o
  -8  16   4    25562.66    25210.86   1890.69 o
  -6  16   4    22381.13    24730.35   1106.87 o
  -4  16   4    64753.63    64253.21   2818.99 o
  -2  16   4     5829.03     5200.76    827.47 o
   0  16   4    30087.20    27232.40   1285.85 o
   2  16   4     6499.40     6302.60    717.01 o
   4  16   4    32251.01    30360.29   1376.76 o
   6  16   4      144.28      117.02    516.34 o
   8  16   4    18105.16    17258.13   1076.62 o
  10  16   4      131.29      -63.55    667.91 o
  12  16   4     6979.24     8427.34    939.10 o
  14  16   4       11.40     -232.24    774.76 o
  16  16   4    10451.82    11277.25   1144.16 o
 -17  17   4     6221.29     7762.92   1425.21 o
 -15  17   4      910.09     1425.24   1141.97 o
 -13  17   4     6621.08     7313.22   1314.44 o
 -11  17   4    62722.07    67630.89   2632.81 o
  -9  17   4    22334.13    24332.59   1349.67 o
  -7  17   4     4713.46     5251.92    921.44 o
  -5  17   4      977.47     1072.26    774.13 o
  -3  17   4    62759.14    63476.26   2386.36 o
  -1  17   4    26512.29    25744.48   1275.08 o
   1  17   4      424.55      147.81    598.32 o
   3  17   4      371.40       50.50    635.51 o
   5  17   4    25533.44    23594.76   1128.60 o
   7  17   4    16168.96    17327.70   1111.29 o
   9  17   4      628.29     1023.74    711.00 o
  11  17   4      236.74      571.17    756.67 o
  13  17   4    14343.15    16827.92   1232.40 o
  15  17   4    10077.22    10661.36   1284.44 o
 -16  18   4    12366.75    13105.11   1713.83 o
 -14  18   4      659.45       39.71   1431.88 o
 -12  18   4      354.30     1296.16   1644.06 o
 -10  18   4     9941.88    12047.26   1684.90 o
  -8  18   4     8423.26    10137.75   1179.36 o
  -6  18   4      284.48      -43.17   1133.70 o
  -4  18   4     5298.67     4690.72    934.01 o
  -2  18   4      855.28     1451.80    850.70 o
   0  18   4     1309.96      714.55    671.35 o
   2  18   4      664.85       42.77    654.56 o
   4  18   4    19378.04    20292.59   1962.73 o
   6  18   4     7692.70     7227.29    863.66 o
   8  18   4      837.90      725.54    736.88 o
  10  18   4     7450.77     7968.58    993.41 o
  12  18   4    20341.62    22788.94   1679.30 o
 -13  19   4    23343.51    24578.63   2115.73 o
 -11  19   4    12030.06    15834.72   2297.94 o
  -9  19   4    13633.75    18120.96   1775.68 o
  -7  19   4    15002.57    18126.27   2046.75 o
  -5  19   4    15229.83    18227.38   1425.60 o
  -3  19   4    14502.63    17362.57   1510.06 o
  -1  19   4    20713.27    21247.73   1503.01 o
   1  19   4    15308.33    14913.06   1124.22 o
   3  19   4     4114.05     4268.36    831.49 o
   5  19   4     6962.69     6066.38   1010.09 o
   7  19   4    11298.12    10472.69   1201.97 o
   9  19   4     5988.01     5521.44   1001.90 o
  -8  20   4     3738.98     3752.30   1415.23 o
  -6  20   4       28.30    -1567.31   1373.16 o
  -4  20   4       76.84      513.51    996.91 o
  -2  20   4     3784.75     4402.75   1097.31 o
   0  20   4     4479.79     2737.29   1220.84 o
   2  20   4       67.33      803.72   1166.76 o
   4  20   4     1949.18     1561.13   1223.21 o
   6  20   4     1483.41     1533.82   1049.17 o
 -30   1   5      116.91     -249.01   1129.31 o
 -28   1   5    16534.96    15683.64   1159.47 o
 -26   1   5     8462.20     7608.50   1091.56 o
 -24   1   5     5893.86     4980.39    690.97 o
 -22   1   5     1778.73     1956.79    583.62 o
 -20   1   5    23239.85    22115.82   1049.02 o
 -18   1   5    69443.09    72685.02   2471.96 o
 -16   1   5    38287.31    37124.02   1384.22 o
 -14   1   5    33978.70    35622.05   1298.22 o
 -12   1   5   210277.52   219364.94   6745.24 o
 -10   1   5   164690.89   166261.14   5119.56 o
  -8   1   5    39392.49    41297.64   1355.41 o
  -6   1   5     5333.68     5032.09    287.61 o
  -4   1   5   337343.47   403655.69  12204.06 o
  -2   1   5    30048.65    32602.84   1049.39 o
   0   1   5    51624.83    51770.55   2000.79 o
   2   1   5    79538.50    85780.46   5723.50 o
   4   1   5   128803.83   135233.55   4839.04 o
   6   1   5    71362.14    70710.88   2299.67 o
   8   1   5    56339.91    60718.87   1802.32 o
  10   1   5    15749.27    15207.82    622.96 o
  12   1   5      552.27      280.16    272.63 o
  14   1   5    21669.53    21746.44    997.09 o
  16   1   5    14497.93    11762.10   1525.11 o
  18   1   5    14704.23    14071.94   1509.32 o
  20   1   5     4591.18     4039.18    638.82 o
  22   1   5     2678.63     2830.86    902.72 o
  24   1   5      756.00      661.77    873.67 o
  26   1   5    10828.22    11604.64   1878.20 o
 -29   2   5       48.61      675.57   1023.51 o
 -27   2   5    15705.02    16166.54   1345.72 o
 -25   2   5    60719.94    56214.78   2871.09 o
 -23   2   5     6792.38     7419.52    917.97 o
 -21   2   5     3757.78     3058.69    567.53 o
 -19   2   5     7176.62     7732.18    710.36 o
 -17   2   5   134715.80   129300.82   4134.60 o
 -15   2   5     6080.02     6693.79    506.17 o
 -13   2   5   163471.70   171779.47   5334.93 o
 -11   2   5    18964.82    17307.11    713.54 o
  -9   2   5    32444.45    31526.28   1103.41 o
  -7   2   5     8839.01    11525.25    493.12 o
  -5   2   5   554685.75   623725.88  18837.51 o
  -3   2   5    51854.15    56324.24   2534.17 o
  -1   2   5    78375.95    92501.05   3275.24 o
   1   2   5   334954.59   398248.88  16661.94 o
   3   2   5   488826.66   523354.44  18257.20 o
   5   2   5   368613.41   385610.84  11833.62 o
   7   2   5    10077.07    11300.47    570.25 o
   9   2   5    57874.05    60810.26   1659.84 o
  11   2   5   189686.75   187913.41   5275.36 o
  13   2   5   217724.08   218810.00   6156.52 o
  15   2   5    10528.93    10550.93   1015.06 o
  17   2   5      590.37      505.21    604.42 o
  19   2   5   114818.45   109915.20   3809.00 o
  21   2   5    95075.05    87461.96   3566.84 o
  23   2   5     2272.14     2699.03    904.83 o
  25   2   5     2014.80     2097.01    979.52 o
  27   2   5    11071.54    12952.18   1498.60 o
 -30   3   5       30.28      -44.10   1132.58 o
 -28   3   5    38253.01    40860.48   4202.65 o
 -26   3   5    37546.43    36535.31   1959.37 o
 -24   3   5      724.52      942.58    620.17 o
 -22   3   5      132.13      645.53    525.95 o
 -20   3   5   118973.98   108578.38   4216.68 o
 -18   3   5   244628.94   218366.20  14155.90 o
 -16   3   5    12292.15    12590.33    706.83 o
 -14   3   5    41905.81    42195.65   1503.89 o
 -12   3   5   262941.72   261524.48   8004.52 o
 -10   3   5   349585.72   355694.59  10745.66 o
  -8   3   5     1644.25     2060.57    404.44 o
  -6   3   5      400.44      584.95    220.35 o
  -4   3   5   307185.88   328507.59  14105.59 o
  -2   3   5   620419.44   659406.19  22879.37 o
   0   3   5    41590.55    44505.55   1648.49 o
   2   3   5    29596.51    30177.54   1064.18 o
   4   3   5    64501.61    62297.19   1803.48 o
   6   3   5   580212.06   623623.00  19081.23 o
   8   3   5     3833.70     5341.87    457.26 o
  10   3   5    98900.69    95923.98   2778.47 o
  12   3   5       63.79     -165.18    412.32 o
  14   3   5   122502.96   115618.33   4165.33 o
  16   3   5      963.51     1186.42    521.23 o
  18   3   5    57568.46    56084.29   2091.84 o
  20   3   5    15665.54    16263.73   1254.97 o
  22   3   5     2457.88     2191.14    873.48 o
  24   3   5     2383.83     2354.24    967.38 o
  26   3   5    31092.04    30405.52   1969.94 o
 -29   4   5    13540.52    13688.84   1481.38 o
 -27   4   5     4068.30     3931.04   1037.31 o
 -25   4   5    76411.23    71432.80   3167.59 o
 -23   4   5      348.65      142.32    713.43 o
 -21   4   5    36891.06    32436.78   1505.85 o
 -19   4   5     2937.55     2163.87    526.14 o
 -17   4   5   110754.25   100724.87   4204.06 o
 -15   4   5     2020.95     2121.40    418.49 o
 -13   4   5    71752.96    70139.30   2340.77 o
 -11   4   5    14127.36    13657.16    803.97 o
  -9   4   5   121139.38   127751.61   4074.92 o
  -7   4   5     3655.08     4201.29    255.79 o
  -5   4   5   220665.36   243754.44   8544.70 o
  -3   4   5    53633.28    56813.68   2089.93 o
  -1   4   5   128580.10   137304.70   6846.23 o
   1   4   5    21386.26    20112.14   1238.64 o
   3   4   5   552229.88   591352.94  14631.94 o
   5   4   5   190243.00   189806.03   5227.03 o
   7   4   5   104469.93   111281.97   3580.99 o
   9   4   5     6343.06     5727.68    494.88 o
  11   4   5   201515.55   194584.41   6153.22 o
  13   4   5   134796.45   130546.20   3768.52 o
  15   4   5    23740.29    22599.72    943.56 o
  17   4   5     1998.15     1621.50    642.50 o
  19   4   5    38555.30    39149.98   3233.95 o
  21   4   5    45506.24    47644.98   2329.78 o
  23   4   5       75.99      236.11    822.08 o
  25   4   5     6018.13     8073.11   1200.30 o
  27   4   5     1934.98     3162.22   1197.60 o
 -30   5   5     3756.84     5325.88   2344.65 o
 -28   5   5     9005.87     8614.09   1287.21 o
 -26   5   5     3768.29     4678.83    994.73 o
 -24   5   5    35668.14    35003.95   1883.66 o
 -22   5   5    25011.80    19749.59   2138.74 o
 -20   5   5    18445.52    18170.90    989.09 o
 -18   5   5    44879.38    42046.77   1631.25 o
 -16   5   5    19560.85    18286.48    884.98 o
 -14   5   5   105911.91   102689.10   3334.41 o
 -12   5   5     5292.95     5722.50    448.27 o
 -10   5   5     1369.90      897.74    260.52 o
  -8   5   5    58824.32    60917.21   1979.64 o
  -6   5   5   118429.77   120783.06   4322.50 o
  -4   5   5      188.87      143.42    210.72 o
  -2   5   5    24936.85    26960.75    961.03 o
   0   5   5   105021.21   108178.35   3383.63 o
   2   5   5   292999.53   298425.44  11094.21 o
   4   5   5    18115.41    17847.00    652.46 o
   6   5   5   226204.88   240675.42   6661.36 o
   8   5   5     1400.54     1031.98    315.76 o
  10   5   5    76908.77    74081.12   2513.41 o
  12   5   5     5251.95     6255.13    993.11 o
  14   5   5    91298.19    89180.80   3034.26 o
  16   5   5     2354.56     1912.14    577.21 o
  18   5   5    30420.64    27835.18   1566.59 o
  20   5   5       45.46     -291.10    675.76 o
  22   5   5    19546.27    17815.70   1419.99 o
  24   5   5     3966.65     5666.47   1120.61 o
  26   5   5     3295.69     5109.05   1247.59 o
 -29   6   5    16098.86    17368.40   1871.77 o
 -27   6   5     1358.83      998.57   1090.96 o
 -25   6   5     1687.57     2322.07    944.24 o
 -23   6   5     7107.04     6364.25    959.39 o
 -21   6   5    30599.17    26300.08   1743.67 o
 -19   6   5     1789.10     2439.34    708.32 o
 -17   6   5     4054.47     4442.69    617.13 o
 -15   6   5      821.50      583.99    336.08 o
 -13   6   5    69070.76    68091.43   2244.11 o
 -11   6   5    19271.97    21597.89    699.08 o
  -9   6   5    43806.81    45406.84   2063.39 o
  -7   6   5    11081.45    10376.43    444.99 o
  -5   6   5    55109.56    56173.90   1848.52 o
  -3   6   5    45228.12    41595.71   1398.27 o
  -1   6   5   367638.25   388977.38  11886.19 o
   1   6   5   170493.08   177606.41   5557.27 o
   3   6   5     4394.77     5208.01    387.89 o
   5   6   5    59946.76    56285.04   1698.74 o
   7   6   5   308384.34   316091.34   7917.19 o
   9   6   5   178850.45   173038.03   4892.42 o
  11   6   5    14880.29    13127.01    713.36 o
  13   6   5    10487.30     9717.13    725.14 o
  15   6   5   118978.48   120838.82   4022.97 o
  17   6   5    72026.38    70108.93   2540.77 o
  19   6   5     1956.80     1852.48    743.73 o
  21   6   5     1293.03     2022.15    891.60 o
  23   6   5    14147.83    14912.33   1370.99 o
  25   6   5    19585.55    22794.55   1761.86 o
 -28   7   5     1254.39     3666.23   1402.52 o
 -26   7   5     5520.19     5400.30   1194.83 o
 -24   7   5    13725.24    13265.55   1253.84 o
 -22   7   5    42065.53    40955.07   3814.16 o
 -20   7   5    26879.69    24486.21   1448.30 o
 -18   7   5     7813.88     7925.87   1466.56 o
 -16   7   5    33164.14    34706.75   1502.32 o
 -14   7   5   133851.47   135023.89   3497.10 o
 -12   7   5   114780.99   116790.59   3027.72 o
 -10   7   5   126965.48   132146.13   3736.41 o
  -8   7   5   218472.44   222677.84   6174.47 o
  -6   7   5   229052.42   229478.77   7105.42 o
  -4   7   5    57418.31    55278.68   1834.60 o
  -2   7   5   185609.53   190698.77   5919.64 o
   0   7   5   265333.81   273444.53   8395.62 o
   2   7   5   161580.00   160144.75   4455.19 o
   4   7   5    36203.11    37645.78   1198.12 o
   6   7   5    17194.11    16763.08    962.68 o
   8   7   5     6402.54     5783.08    493.14 o
  10   7   5    18969.00    17135.73    804.00 o
  12   7   5    10748.43     9687.69    670.92 o
  14   7   5     3564.37     3809.66    575.40 o
  16   7   5     2630.00     3621.00    951.81 o
  18   7   5      440.50      -24.38    523.14 o
  20   7   5      481.60      196.32    740.96 o
  22   7   5     8729.22     8781.88   1155.52 o
  24   7   5     2488.21     3059.00   1061.78 o
 -27   8   5     2879.47     3424.53   1458.57 o
 -25   8   5     3866.81     3404.59   1062.50 o
 -23   8   5     2366.21     2661.62    985.91 o
 -21   8   5      824.80      791.80    727.82 o
 -19   8   5     1705.70     1021.84    636.78 o
 -17   8   5     1367.75      355.50    521.51 o
 -15   8   5      331.90      163.72    392.06 o
 -13   8   5      106.59      118.79    322.79 o
 -11   8   5     2160.71     2551.32    331.47 o
  -9   8   5     5916.63     6443.72    470.09 o
  -7   8   5    12240.50    13659.40    638.53 o
  -5   8   5    21046.05    19935.10    750.03 o
  -3   8   5    58266.20    56318.15   1701.27 o
  -1   8   5     7459.75     7379.79    420.46 o
   1   8   5    31908.52    33180.24   1219.28 o
   3   8   5    95415.05    89201.28   2568.78 o
   5   8   5   151456.64   158995.83   5038.45 o
   7   8   5    95353.87    95826.91   3909.82 o
   9   8   5    68591.93    69645.11   2416.42 o
  11   8   5    62851.52    58101.78   3686.65 o
  13   8   5    34407.82    31354.69   1243.25 o
  15   8   5     9619.15     9681.77    741.12 o
  17   8   5     4623.20     5896.48    674.43 o
  19   8   5     5767.69     6348.01    851.87 o
  21   8   5     4957.46     4689.38   1228.10 o
  23   8   5     2870.60     3937.24    951.52 o
  25   8   5     1431.57     1227.24   1007.66 o
 -28   9   5     6912.12     9259.73   1612.69 o
 -26   9   5      649.87      290.11   1152.97 o
 -24   9   5     2279.65      854.10   1045.01 o
 -22   9   5     1747.01     2396.37    936.49 o
 -20   9   5    14214.40    14499.11   1412.29 o
 -18   9   5     3275.12     3009.17    849.82 o
 -16   9   5     5550.06     5197.51    719.53 o
 -14   9   5    14856.44    13119.72    910.67 o
 -12   9   5    14659.90    16236.50    686.29 o
 -10   9   5    48779.94    50452.13   1731.41 o
  -8   9   5     6114.64     6623.38    454.92 o
  -6   9   5    38747.59    41413.91   1339.96 o
  -4   9   5     9755.59     8846.86    681.85 o
  -2   9   5    41037.24    40481.64   1298.04 o
   0   9   5     9685.22    10062.65    719.60 o
   2   9   5    20151.13    23217.59    779.25 o
   4   9   5    11042.09    11079.65    719.22 o
   6   9   5     4064.59     3910.72    481.04 o
   8   9   5     2203.79     1617.56    450.41 o
  10   9   5    54604.30    52329.00   1949.97 o
  12   9   5     5412.97     4792.59    617.19 o
  14   9   5     5702.69     6417.37    648.10 o
  16   9   5        7.95      456.29    541.23 o
  18   9   5    13956.44    12958.59    908.26 o
  20   9   5     2314.83     2281.44    779.66 o
  22   9   5     7291.67     8494.51   1035.38 o
  24   9   5      567.25     1046.99    942.67 o
 -27  10   5      409.03      228.95   1189.75 o
 -25  10   5      704.58      427.94   1072.60 o
 -23  10   5     7774.54     8634.14   1330.39 o
 -21  10   5    30924.45    30270.66   2061.10 o
 -19  10   5     2824.87     3952.41   1143.63 o
 -17  10   5    15969.34    17317.37   1132.48 o
 -15  10   5     2767.17     4080.12    768.53 o
 -13  10   5    42816.67    42352.40   1713.31 o
 -11  10   5      186.00     -476.43    393.32 o
  -9  10   5   101457.75    98286.71   4702.44 o
  -7  10   5    21374.19    22369.10   1529.74 o
  -5  10   5    30573.44    31812.60   1100.99 o
  -3  10   5     4452.89     5388.58    473.74 o
  -1  10   5   135372.36   130640.26   3849.03 o
   1  10   5    32816.06    32811.46   1025.96 o
   3  10   5    29069.57    29538.16    943.30 o
   5  10   5     1535.89     2860.13    505.03 o
   7  10   5    94398.64    85713.88   3366.51 o
   9  10   5    69668.66    66605.34   2880.72 o
  11  10   5       96.55      -14.74    500.15 o
  13  10   5      968.83      580.86    530.56 o
  15  10   5    52042.31    48222.02   1938.72 o
  17  10   5    82822.98    74985.24   2987.41 o
  19  10   5      694.99      600.10    651.96 o
  21  10   5      149.87     -427.67    711.66 o
  23  10   5     8745.45     9817.21   1276.25 o
 -26  11   5      596.65      669.05   1203.60 o
 -24  11   5    46430.62    45156.90   3206.71 o
 -22  11   5    53466.98    56207.80   3168.68 o
 -20  11   5     4487.57     5077.12   1044.37 o
 -18  11   5     1709.66     1679.09    820.62 o
 -16  11   5   160784.02   159028.08   7298.39 o
 -14  11   5   139303.67   137765.00   4450.33 o
 -12  11   5     4514.26     5218.20    682.91 o
 -10  11   5     1373.00     1544.37    549.01 o
  -8  11   5   170708.97   160638.50   4591.22 o
  -6  11   5   250925.72   238810.47   6709.90 o
  -4  11   5     4108.39     4163.81    425.01 o
  -2  11   5     7903.56     6859.61    484.76 o
   0  11   5    95672.84    97514.34   3248.03 o
   2  11   5   169630.42   163251.30   4237.48 o
   4  11   5      363.35     1176.20    429.30 o
   6  11   5    40637.54    40497.37   2084.07 o
   8  11   5    39186.31    37727.99   1500.42 o
  10  11   5   102512.14    98864.94   3333.61 o
  12  11   5      756.99      193.05    515.66 o
  14  11   5    44680.11    44544.10   1807.35 o
  16  11   5     1878.13     1194.28    676.55 o
  18  11   5    15047.27    13093.21   1062.07 o
  20  11   5     1219.59      704.07   1407.36 o
  22  11   5    35745.18    34337.93   3857.57 o
 -25  12   5     3180.85     1834.81   2057.74 o
 -23  12   5     8634.34    13300.19   4555.85 o
 -21  12   5    48816.71    48809.71   2870.30 o
 -19  12   5     6257.66     4782.56   1087.81 o
 -17  12   5    27330.74    27576.71   2753.00 o
 -15  12   5     3623.05     1750.92    842.63 o
 -13  12   5    16974.56    17052.21    917.61 o
 -11  12   5       18.17     -625.88    417.25 o
  -9  12   5   129436.58   128489.65   3968.19 o
  -7  12   5    18577.22    17639.36    805.89 o
  -5  12   5     3488.45     3517.31    456.00 o
  -3  12   5     3341.48     3124.02    422.74 o
  -1  12   5   157202.41   160253.67   5186.77 o
   1  12   5    69439.06    67520.52   2357.37 o
   3  12   5    10597.35    10827.14    650.06 o
   5  12   5      272.38      -63.84    432.35 o
   7  12   5   237862.88   233220.83   7364.23 o
   9  12   5   112992.50   105314.02   3547.90 o
  11  12   5      881.11      960.31    546.72 o
  13  12   5     1285.58     1141.76    593.31 o
  15  12   5   122052.20   124558.10   4229.96 o
  17  12   5    56314.05    52082.83   2129.23 o
  19  12   5     2856.37     3491.70    886.68 o
  21  12   5      266.80     -203.92    959.30 o
 -24  13   5    14764.67    19176.88   1986.57 o
 -22  13   5    26656.26    27539.16   2159.64 o
 -20  13   5       29.67      913.61   1183.67 o
 -18  13   5      116.67      471.56    860.20 o
 -16  13   5    46564.93    41315.71   2449.78 o
 -14  13   5    49004.61    51396.63   4577.20 o
 -12  13   5       27.29      627.22    736.64 o
 -10  13   5     1203.32     1224.87    477.89 o
  -8  13   5    19246.47    18795.74   1194.22 o
  -6  13   5    74484.25    73868.24   2293.53 o
  -4  13   5      207.15      -86.07    413.12 o
  -2  13   5     5749.42     5930.08    603.15 o
   0  13   5    28998.04    30896.20   2048.07 o
   2  13   5    52642.81    51012.22   1898.63 o
   4  13   5       61.70     -612.25    408.17 o
   6  13   5    27440.61    27374.99   1576.73 o
   8  13   5    31285.36    30899.51   1367.71 o
  10  13   5    85611.82    79769.46   2819.99 o
  12  13   5     2251.13     2674.23    653.94 o
  14  13   5    13849.83    12939.94    989.92 o
  16  13   5       91.97     1025.03    731.31 o
  18  13   5    20971.67    22025.70   1373.71 o
  20  13   5       14.33      937.84    945.19 o
 -23  14   5      872.02     1185.08   1350.87 o
 -21  14   5     3657.49     3923.40   1146.07 o
 -19  14   5      678.56      825.49   1177.00 o
 -17  14   5     4764.77     6858.07   1185.26 o
 -15  14   5     2476.90     2748.00   1076.91 o
 -13  14   5     1355.11     1592.21    871.62 o
 -11  14   5      386.56      366.74    629.70 o
  -9  14   5    18906.43    17243.41    970.20 o
  -7  14   5      368.32      176.44    444.56 o
  -5  14   5    29839.68    29847.59   1146.88 o
  -3  14   5     3718.57     3358.60    513.34 o
  -1  14   5     1049.27      242.17    442.49 o
   1  14   5      431.58     1447.95    504.10 o
   3  14   5    14693.77    13284.25   1069.81 o
   5  14   5     2961.90     3580.79    595.15 o
   7  14   5     1239.80     1468.06    815.14 o
   9  14   5      182.09      173.52    580.47 o
  11  14   5    15012.14    14921.45   1033.42 o
  13  14   5     9809.67    11004.99   1258.15 o
  15  14   5     2593.91     2214.41    765.14 o
  17  14   5     4004.44     3588.40    855.42 o
  19  14   5     2098.53     2497.74    975.88 o
 -20  15   5     2808.20     5091.76   1261.16 o
 -18  15   5    13212.88    12415.42   1442.10 o
 -16  15   5    17987.40    18376.13   2559.50 o
 -14  15   5     9302.41    13016.18   1360.13 o
 -12  15   5    19063.11    19768.69   1299.25 o
 -10  15   5    36383.57    34582.81   1755.94 o
  -8  15   5    22491.92    23114.99   1206.69 o
  -6  15   5    28752.67    25564.88   1079.01 o
  -4  15   5    47155.05    46809.09   1628.13 o
  -2  15   5    39165.66    37142.31   2076.19 o
   0  15   5    20483.74    20298.94   1063.16 o
   2  15   5    15398.90    13361.87   1342.48 o
   4  15   5    42343.40    38836.66   1832.08 o
   6  15   5     4866.72     3864.53    806.28 o
   8  15   5     1294.14     1160.98    623.39 o
  10  15   5       11.96      693.95    950.36 o
  12  15   5       80.27      257.52    687.62 o
  14  15   5      156.99      424.95    775.20 o
  16  15   5       37.02     -650.79    826.75 o
  18  15   5     2748.89     4541.43   1047.38 o
 -19  16   5      458.83      721.63   1134.30 o
 -17  16   5      138.49      538.67   1041.77 o
 -15  16   5     4239.61     5817.39   1204.66 o
 -13  16   5     4086.86     4632.91   1126.28 o
 -11  16   5      459.84     1403.49    819.14 o
  -9  16   5     6866.61     7243.17    912.16 o
  -7  16   5     4607.60     4526.22    757.49 o
  -5  16   5      100.19     1445.18    788.55 o
  -3  16   5     8469.91     7414.12    734.79 o
  -1  16   5    33474.72    30490.21   1379.77 o
   1  16   5    64154.66    61234.51   2288.61 o
   3  16   5    12974.34    10536.84    944.11 o
   5  16   5    19739.79    18084.86   1053.76 o
   7  16   5    45405.10    44074.28   1820.04 o
   9  16   5    51312.98    48231.76   3369.96 o
  11  16   5    20573.88    19867.18   1215.75 o
  13  16   5    12612.99    14211.98   1774.34 o
  15  16   5    20968.17    19495.95   1346.19 o
 -18  17   5      225.17     -672.69   1113.88 o
 -16  17   5    21981.54    24386.35   3705.80 o
 -14  17   5    34133.66    31518.72   2207.98 o
 -12  17   5     1233.75      822.26    982.04 o
 -10  17   5     1104.53     1819.46    834.87 o
  -8  17   5    42873.85    47817.93   2315.33 o
  -6  17   5    65486.96    68854.83   3040.30 o
  -4  17   5     1830.73     2325.96    842.64 o
  -2  17   5      434.76      228.53    625.72 o
   0  17   5    26079.90    25194.88   1278.20 o
   2  17   5    38180.56    33657.25   3212.17 o
   4  17   5     4526.40     3899.92    807.74 o
   6  17   5      681.26      226.14    803.97 o
   8  17   5     1737.19     1875.23    727.01 o
  10  17   5     9075.79    10677.77   1389.90 o
  12  17   5        7.32     -627.18    779.36 o
  14  17   5    10606.10    10047.87   1121.41 o
 -15  18   5        0.75      340.08   1223.95 o
 -13  18   5    19515.13    22928.37   1930.16 o
 -11  18   5     1332.81     2096.81    998.73 o
  -9  18   5    18461.65    19917.77   1781.09 o
  -7  18   5       97.89     1005.20   1007.34 o
  -5  18   5    18921.85    18794.94   1682.11 o
  -3  18   5       23.53      423.01    950.36 o
  -1  18   5    34039.31    34084.77   2261.05 o
   1  18   5     6679.88     5437.68    907.38 o
   3  18   5     9027.73     8392.89   1005.47 o
   5  18   5      406.89      586.24    920.74 o
   7  18   5    15873.84    16376.26   1348.04 o
   9  18   5    12450.14    11569.50   1048.84 o
  11  18   5      803.63      240.11    837.91 o
 -12  19   5    13971.15    14182.66   2313.96 o
 -10  19   5    24142.82    24956.89   2212.54 o
  -8  19   5      127.39      563.42   1134.29 o
  -6  19   5     3822.80     4274.40   1232.17 o
  -4  19   5    18433.83    19944.00   3041.24 o
  -2  19   5    37625.84    39112.40   5008.24 o
   0  19   5     1015.62      -31.40   1792.18 o
   2  19   5     8952.27     7355.98   1298.95 o
   4  19   5     6272.75     7711.57   1128.80 o
   6  19   5    27939.15    29538.08   2578.82 o
   8  19   5      265.64     1107.35    969.10 o
  -9  20   5     3012.51     2232.90   1415.92 o
  -7  20   5     1458.18      337.14   1243.39 o
  -5  20   5    15864.74    14310.84   1704.89 o
  -3  20   5    10402.79     9453.07   1487.80 o
  -1  20   5     1487.94      515.27   1413.19 o
   1  20   5     2121.00      930.83   1198.41 o
   3  20   5    49966.04    44968.28   2881.66 o
   5  20   5    30017.09    27420.27   4244.92 o
 -30   0   6     2943.51     3694.69   1455.22 o
 -28   0   6      349.79     -661.49   1043.08 o
 -26   0   6    40984.78    33029.62   2137.49 o
 -24   0   6     4850.39     4363.82    977.64 o
 -22   0   6    50812.78    47531.07   2650.24 o
 -20   0   6    73253.36    69188.16   3404.43 o
 -18   0   6    26503.13    24095.10   1475.09 o
 -16   0   6    43649.95    44242.69   2859.75 o
 -14   0   6    77196.41    73608.56   3405.00 o
 -12   0   6   175272.92   190276.02   8292.21 o
 -10   0   6      181.14      -49.94    307.77 o
  -8   0   6     2176.38     2747.87    348.58 o
  -6   0   6  1416382.88  1650154.75  70225.91 o
  -4   0   6   988992.06  1161198.75  49486.76 o
  -2   0   6   215804.50   258690.75  15530.46 o
   0   0   6    50011.68    35515.36   2415.38 o
   2   0   6  1659587.75  1889672.38 112732.66 o
   4   0   6   578996.00   631192.38  37941.41 o
   6   0   6   362632.31   402129.34  24313.89 o
   8   0   6     2267.09     2123.92    371.87 o
  10   0   6   324895.38   336438.88  12032.89 o
  12   0   6   328430.44   332631.13  11968.30 o
  14   0   6    84166.95    86842.65   8663.33 o
  16   0   6     6685.65     8604.85   2546.15 o
  18   0   6    24983.81    24093.42   2199.19 o
  20   0   6    84076.93    84075.25   4185.58 o
  22   0   6    15090.56    14856.41   1481.91 o
  24   0   6     8352.62    10246.00   2372.67 o
  26   0   6     6315.69     9800.29   2684.94 o
 -31   1   6       47.17      408.34   1232.16 o
 -29   1   6    15507.42    17291.02   1487.89 o
 -27   1   6    42692.39    43569.58   1851.69 o
 -25   1   6     1972.83     2519.06    677.17 o
 -23   1   6     1133.21     1606.90    587.59 o
 -21   1   6    31793.25    30126.87   1652.62 o
 -19   1   6   145312.47   144517.66   4622.67 o
 -17   1   6    15761.62    16078.84    842.85 o
 -15   1   6    20679.56    20717.62    900.27 o
 -13   1   6    85681.87    81367.86   2624.84 o
 -11   1   6   598816.19   637015.31  19280.41 o
  -9   1   6   228178.34   250065.44   7625.38 o
  -7   1   6   189668.70   208545.22   6360.62 o
  -5   1   6   139000.66   152419.59   4668.49 o
  -3   1   6   801494.13   970922.25  33659.18 o
  -1   1   6   433616.16   478219.13  20237.53 o
   1   1   6    14310.88    13241.74   1973.67 o
   3   1   6    51831.84    53665.62   2533.51 o
   5   1   6   123895.13   125270.62   4543.77 o
   7   1   6     3947.90     4129.02    483.84 o
   9   1   6    83716.31    82646.41   2839.84 o
  11   1   6   160530.73   155200.56   4438.72 o
  13   1   6     3300.77     2876.40    457.38 o
  15   1   6      154.81      141.96    427.17 o
  17   1   6    85546.59    80152.07   6042.57 o
  19   1   6    35710.91    31397.42   2020.12 o
  21   1   6      911.45     1556.56    640.70 o
  23   1   6     3277.69     3834.90   1000.77 o
  25   1   6    20950.08    23851.08   2144.25 o
  27   1   6    23114.68    21609.19   2331.45 o
 -30   2   6     5256.87     6187.38   1319.98 o
 -28   2   6      400.64      302.52    954.27 o
 -26   2   6    19679.86    18378.40   1178.79 o
 -24   2   6     1945.28     1832.74    625.65 o
 -22   2   6    20664.01    18197.46    992.64 o
 -20   2   6     5655.37     4990.22    613.93 o
 -18   2   6    60100.39    59561.70   2092.24 o
 -16   2   6    27201.63    29175.43   1155.32 o
 -14   2   6    33471.18    34014.77   1265.36 o
 -12   2   6     1525.30     1409.02    484.61 o
 -10   2   6    83387.73    85413.84   2704.49 o
  -8   2   6   148847.20   154778.84   4764.44 o
  -6   2   6     4536.95     4740.02    380.22 o
  -4   2   6    80810.73    82934.85   3674.40 o
  -2   2   6    17228.90    16219.60    701.66 o
   0   2   6   309747.03   351830.63  12290.94 o
   2   2   6    76484.59    75508.98   2759.67 o
   4   2   6   179852.77   190080.72   8250.53 o
   6   2   6    10158.59    11724.63    599.41 o
   8   2   6    52559.32    54498.17   1871.37 o
  10   2   6    10885.92    10246.68    598.38 o
  12   2   6    62125.91    63287.21   1947.27 o
  14   2   6     4640.13     5814.08    651.60 o
  16   2   6    29511.14    27798.63   1233.75 o
  18   2   6      413.31      231.70    510.24 o
  20   2   6    17280.65    18395.45   1083.57 o
  22   2   6     1269.42      583.84    789.29 o
  24   2   6     7371.59     7646.09   1127.13 o
  26   2   6       11.79     -355.64   1132.17 o
 -29   3   6      167.53     1195.31   1093.19 o
 -27   3   6       61.71     -855.05    858.80 o
 -25   3   6     9835.76     9154.67   1396.44 o
 -23   3   6    35328.37    32596.28   1680.57 o
 -21   3   6    10924.33     9571.10    904.47 o
 -19   3   6     8914.23     9065.73    843.69 o
 -17   3   6    43920.59    42894.95   1861.66 o
 -15   3   6    41243.15    42403.71   1789.36 o
 -13   3   6    14778.73    14636.79   1497.29 o
 -11   3   6     3571.36     4122.42    700.53 o
  -9   3   6    32512.27    32759.72   1343.18 o
  -7   3   6    63686.95    64900.59   2070.21 o
  -5   3   6   100163.81   105199.86   4640.39 o
  -3   3   6     3815.83     5110.65    397.49 o
  -1   3   6    14335.95    16225.03    715.96 o
   1   3   6     6740.69     8104.02    469.67 o
   3   3   6     7408.18     7544.34    593.63 o
   5   3   6    16163.86    15862.87    696.06 o
   7   3   6    14726.20    17226.33    778.39 o
   9   3   6    32004.12    33295.11   1284.98 o
  11   3   6     5644.06     5908.40    744.08 o
  13   3   6    28523.28    27350.94   1035.95 o
  15   3   6     1345.16     1811.44    624.99 o
  17   3   6      986.33      738.60    502.13 o
  19   3   6      463.16     1167.36    746.32 o
  21   3   6    16346.25    18588.09   1375.71 o
  23   3   6     4266.00     4203.45    988.80 o
  25   3   6     4395.30     6549.64   1297.17 o
 -30   4   6     3551.98     5122.70   1488.87 o
 -28   4   6     7807.42     7863.23   1221.37 o
 -26   4   6     7713.52     7957.47   1086.95 o
 -24   4   6     1291.52     1290.41    802.63 o
 -22   4   6      542.04      596.03    569.23 o
 -20   4   6      766.87     1163.15    535.71 o
 -18   4   6      937.76      537.88    474.12 o
 -16   4   6     1449.94     1182.87    483.84 o
 -14   4   6     9056.28     8356.69    555.41 o
 -12   4   6    48132.74    50234.70   2159.58 o
 -10   4   6    48914.45    53508.25   1796.33 o
  -8   4   6    64403.62    68457.23   2151.36 o
  -6   4   6    51510.16    56624.09   2089.20 o
  -4   4   6   105105.52   106876.98   3811.02 o
  -2   4   6   128014.47   138395.69   4871.97 o
   0   4   6    45708.29    49430.88   1633.76 o
   2   4   6    80464.80    87460.80   3245.60 o
   4   4   6   108803.22   108679.39   3072.56 o
   6   4   6    27506.08    24108.57    881.28 o
   8   4   6    49666.20    52592.11   2329.85 o
  10   4   6    56013.03    54600.75   1943.80 o
  12   4   6    93601.62    93111.03   3122.74 o
  14   4   6    26633.30    23718.31   1196.01 o
  16   4   6    23425.06    21862.05   1137.16 o
  18   4   6    16422.91    18156.90   1279.48 o
  20   4   6    20955.11    21610.18   1441.40 o
  22   4   6     7063.07     7077.40   1049.65 o
  24   4   6     2867.54     2456.65   1000.64 o
  26   4   6      193.72     -213.30   1130.06 o
 -29   5   6    13810.37    14196.77   2881.10 o
 -27   5   6    32669.36    28828.87   2177.84 o
 -25   5   6     9173.69     9105.50   1116.36 o
 -23   5   6     2784.08     2934.58    810.33 o
 -21   5   6    74152.29    73695.33   2621.76 o
 -19   5   6   131824.25   130968.52   4276.53 o
 -17   5   6    37087.78    34158.43   2549.04 o
 -15   5   6    20557.63    20204.36   1022.77 o
 -13   5   6    99305.49   100416.72   3219.97 o
 -11   5   6   177880.91   189255.20   5855.54 o
  -9   5   6   125879.16   131664.06   3626.52 o
  -7   5   6    37823.27    42965.87   1436.38 o
  -5   5   6    42783.10    41578.92   1593.45 o
  -3   5   6   174804.20   175100.98   5414.74 o
  -1   5   6    53439.61    56590.73   1837.70 o
   1   5   6     2215.19     2491.58    279.98 o
   3   5   6    12455.64    13143.49    982.60 o
   5   5   6   150473.63   155873.55   3982.51 o
   7   5   6    19563.93    18623.27    765.75 o
   9   5   6    13419.30    11558.57    717.73 o
  11   5   6    24028.71    21068.67    997.04 o
  13   5   6        1.82     -129.37    454.39 o
  15   5   6     7860.88     6912.63    705.32 o
  17   5   6    43566.66    44542.11   2260.36 o
  19   5   6    26916.19    24240.25   1492.48 o
  21   5   6     6087.57     6015.52   1041.06 o
  23   5   6     4441.16     4526.44   1033.10 o
  25   5   6    18876.88    19121.78   1859.78 o
 -30   6   6     1616.52     3935.87   1518.62 o
 -28   6   6       32.43     -133.02   1015.61 o
 -26   6   6    14690.24    16516.03   1609.06 o
 -24   6   6     1849.34     1530.15    840.76 o
 -22   6   6    20987.45    20984.42   2258.68 o
 -20   6   6     2898.42     1999.98    709.63 o
 -18   6   6    37443.41    33283.56   1604.65 o
 -16   6   6      238.47      394.87    536.76 o
 -14   6   6   148625.81   152605.56   4822.29 o
 -12   6   6   151515.03   155583.67   4302.91 o
 -10   6   6      225.28      240.25    283.53 o
  -8   6   6     3836.69     3771.00    298.60 o
  -6   6   6   144909.56   145509.55   4550.83 o
  -4   6   6   399751.66   429715.00  13134.73 o
  -2   6   6    40772.96    45053.01   1508.76 o
   0   6   6     8961.05     8271.13    438.62 o
   2   6   6    81324.53    82797.48   2669.66 o
   4   6   6   215715.38   225960.33   6292.25 o
   6   6   6    20979.98    19807.84    699.10 o
   8   6   6    12685.96    13687.13    748.01 o
  10   6   6    92848.12    85120.78   3133.24 o
  12   6   6   240267.55   240177.70   7539.64 o
  14   6   6    31780.87    29925.56   1334.52 o
  16   6   6     1487.41     1515.13    614.39 o
  18   6   6    25759.32    27289.76   1575.00 o
  20   6   6    42595.64    40414.91   2066.16 o
  22   6   6     6628.68     6744.39   1407.87 o
  24   6   6     3109.11     3597.38   1201.45 o
 -29   7   6      794.20      -97.10   1441.22 o
 -27   7   6     7518.28     6150.08   1329.81 o
 -25   7   6     4309.33     4878.22   1116.74 o
 -23   7   6    27348.67    25519.23   3160.01 o
 -21   7   6     2811.05     2808.08   1159.92 o
 -19   7   6    57074.60    54169.64   2356.57 o
 -17   7   6     7287.88     7526.80    630.71 o
 -15   7   6   133727.19   130391.94   3380.01 o
 -13   7   6       55.58     -166.12    280.51 o
 -11   7   6   153403.33   156529.45   4405.79 o
  -9   7   6    18894.72    22210.86    949.89 o
  -7   7   6   227792.39   231398.30   7148.36 o
  -5   7   6    26931.85    27250.17   1000.51 o
  -3   7   6    83879.27    84378.77   2693.07 o
  -1   7   6     2841.59     3083.19    585.93 o
   1   7   6    61801.59    55937.45   3371.88 o
   3   7   6    15980.89    13305.35    553.78 o
   5   7   6   164120.00   171754.47   4929.11 o
   7   7   6    20753.75    20578.80   1928.83 o
   9   7   6    47990.07    46308.87   1547.79 o
  11   7   6    19989.41    18055.55   1397.69 o
  13   7   6    48231.29    46794.84   1637.48 o
  15   7   6    25837.43    26134.67   1147.83 o
  17   7   6    24603.58    24562.28   1167.68 o
  19   7   6    18901.75    19611.91   1228.39 o
  21   7   6    13367.86    16717.62   1122.94 o
  23   7   6    13133.91    14754.76   1691.12 o
  25   7   6     5861.92     6335.46   1152.02 o
 -28   8   6     2180.71     3764.35   2929.14 o
 -26   8   6     8528.92     9420.54   1392.58 o
 -24   8   6     2433.70     3035.36   1087.08 o
 -22   8   6    13453.15    11784.41   1316.28 o
 -20   8   6    10822.26    10687.83    883.47 o
 -18   8   6    74325.88    76062.63   2969.32 o
 -16   8   6   115816.02   120542.53   3776.05 o
 -14   8   6    35217.54    35715.00   1212.15 o
 -12   8   6    21984.74    23380.34    859.79 o
 -10   8   6   198291.30   187352.31   5806.65 o
  -8   8   6   312216.88   316575.03   8732.83 o
  -6   8   6     9920.69    10391.74    543.54 o
  -4   8   6      242.15      503.65    275.00 o
  -2   8   6   170723.09   168404.44   5245.04 o
   0   8   6   480737.22   502359.13  15369.48 o
   2   8   6     6679.06     5685.07    413.18 o
   4   8   6    35899.98    40003.27   1371.73 o
   6   8   6   116675.06   116584.87   3789.87 o
   8   8   6   313929.47   310317.72   9663.15 o
  10   8   6    37109.48    32868.98   1231.20 o
  12   8   6      376.50     -173.08    441.81 o
  14   8   6    12005.82    10018.20    746.10 o
  16   8   6   106043.51   103955.45   3188.15 o
  18   8   6     9753.22    10776.76    859.81 o
  20   8   6    11889.20    14472.74   1138.99 o
  22   8   6     4093.12     2992.64    965.54 o
  24   8   6    34741.34    38928.78   2125.68 o
 -27   9   6      970.25     1005.80   1238.38 o
 -25   9   6    24207.67    26618.43   4633.25 o
 -23   9   6    55914.52    61369.98   3368.37 o
 -21   9   6    11080.68     9356.09   1190.91 o
 -19   9   6     1267.39     2009.85    828.47 o
 -17   9   6    70439.83    72050.12   3554.29 o
 -15   9   6   252051.30   247324.14   7755.07 o
 -13   9   6    41086.78    43244.86   1726.56 o
 -11   9   6     4561.41     4770.41   1111.44 o
  -9   9   6    24770.27    26535.11    940.84 o
  -7   9   6   435195.06   449456.28  13789.76 o
  -5   9   6    72003.95    70850.45   2342.08 o
  -3   9   6    16007.12    16642.29    743.05 o
  -1   9   6     3852.09     3335.17    374.01 o
   1   9   6   121325.27   121259.34   6844.17 o
   3   9   6    50256.70    45603.27   1442.04 o
   5   9   6    57860.39    54537.79   2939.75 o
   7   9   6    31466.47    34726.75   1668.03 o
   9   9   6     1022.07      797.62    450.24 o
  11   9   6     1035.84     1136.36    541.80 o
  13   9   6    45454.49    45967.98   1919.87 o
  15   9   6    33970.14    32703.49   1425.62 o
  17   9   6      746.16      618.61    597.90 o
  19   9   6     1368.66      913.59    687.65 o
  21   9   6    36471.87    40157.31   1895.16 o
  23   9   6    30698.56    32049.98   1776.82 o
 -26  10   6     1163.04     1739.64   1157.20 o
 -24  10   6     1012.56     1205.86   1023.59 o
 -22  10   6    19685.71    20268.28   1694.03 o
 -20  10   6     5154.80     5951.82   1107.67 o
 -18  10   6    26526.24    26202.32   1808.96 o
 -16  10   6    20977.74    21481.81   1216.32 o
 -14  10   6       43.96     -397.67    457.53 o
 -12  10   6        3.03     -247.74    406.53 o
 -10  10   6    37578.68    35897.66   2137.87 o
  -8  10   6   110461.32   108558.11   3512.90 o
  -6  10   6    17009.11    16745.38    785.92 o
  -4  10   6      488.62      922.62    350.23 o
  -2  10   6    37823.47    38451.60   1403.02 o
   0  10   6   142658.02   133311.13   4228.83 o
   2  10   6    36990.24    36432.30   1669.53 o
   4  10   6     1293.71     1721.54    424.07 o
   6  10   6    97417.33    93758.77   3583.22 o
   8  10   6    84981.95    80018.74   2732.04 o
  10  10   6    12192.51    12327.69   1514.71 o
  12  10   6      104.09     1075.56    511.60 o
  14  10   6    34282.65    31799.06   1463.98 o
  16  10   6    42476.47    43440.09   1842.86 o
  18  10   6      670.56     -327.71    626.39 o
  20  10   6      342.55      382.18   1090.57 o
  22  10   6      896.90     1532.20   1047.43 o
 -25  11   6     4301.19     5164.05   1290.72 o
 -23  11   6     3616.68     2318.03   1168.12 o
 -21  11   6       96.96     -218.48    994.51 o
 -19  11   6      340.83     -900.01   1533.30 o
 -17  11   6    11884.48    11453.58   1262.19 o
 -15  11   6     6670.82     6909.29    826.44 o
 -13  11   6     8106.54     8090.47    847.11 o
 -11  11   6     1988.66     1857.59    464.44 o
  -9  11   6     4166.21     4877.42    468.66 o
  -7  11   6     6840.38     5964.89    531.51 o
  -5  11   6    21981.27    21170.92   1393.36 o
  -3  11   6      287.96      640.33    379.71 o
  -1  11   6     6174.72     6513.60    528.23 o
   1  11   6     4530.71     5354.79    645.02 o
   3  11   6    13147.07    11041.20    712.61 o
   5  11   6     2805.10     1991.47    490.86 o
   7  11   6      748.73      649.91    631.39 o
   9  11   6      348.70      138.37    568.98 o
  11  11   6      336.96      572.72    517.82 o
  13  11   6    16514.53    14966.82   1006.90 o
  15  11   6      375.94     -243.47    597.16 o
  17  11   6     1164.62      176.62    782.39 o
  19  11   6     1508.98     1097.28    815.37 o
  21  11   6     3850.80     3517.16   1882.07 o
 -24  12   6       39.83       47.24   1188.84 o
 -22  12   6     2201.71     1741.23   1110.49 o
 -20  12   6     2283.08     3380.96   1439.88 o
 -18  12   6      283.48     -754.19   1257.06 o
 -16  12   6       69.44       83.02    801.81 o
 -14  12   6     1648.19     1413.93    660.48 o
 -12  12   6     6056.33     5042.72   1524.50 o
 -10  12   6     3507.88     4334.25    546.71 o
  -8  12   6     2731.51     4339.32    539.93 o
  -6  12   6      751.48      649.67    424.36 o
  -4  12   6       32.31      662.37    406.49 o
  -2  12   6    20752.96    18658.54   1130.23 o
   0  12   6     8348.71     7281.24    714.68 o
   2  12   6    11704.97    12119.56    855.18 o
   4  12   6     5631.03     5569.79    609.92 o
   6  12   6     4218.53     4399.37    826.21 o
   8  12   6    11318.43    10953.73    811.50 o
  10  12   6     1617.54     1352.82    892.57 o
  12  12   6     4684.83     4784.21    694.67 o
  14  12   6      548.53     -383.35    628.62 o
  16  12   6     5430.76     5090.85    817.33 o
  18  12   6     3020.24     3526.22   1320.55 o
  20  12   6     2173.68     2135.75    987.14 o
 -23  13   6    27734.60    29788.96   2272.01 o
 -21  13   6     5310.75     5637.48   1302.14 o
 -19  13   6     2520.89      346.63    959.13 o
 -17  13   6    42531.14    40839.84   2480.08 o
 -15  13   6    66687.85    63549.49   5200.40 o
 -13  13   6    25033.72    27376.42   2203.20 o
 -11  13   6    12273.96    11895.18    969.60 o
  -9  13   6    35174.54    36178.65   1458.52 o
  -7  13   6    80927.84    79175.02   2688.86 o
  -5  13   6    27439.44    28222.94   1674.46 o
  -3  13   6     7441.69     7626.73    640.19 o
  -1  13   6      151.91      893.29    827.67 o
   1  13   6    58037.83    57740.61   2393.79 o
   3  13   6    34616.13    32179.23   1550.82 o
   5  13   6    50523.21    44358.35   1719.95 o
   7  13   6    15791.02    14154.58    909.47 o
   9  13   6     3400.61     3761.44    677.23 o
  11  13   6      517.36      163.86    591.09 o
  13  13   6    26362.32    21633.93   1244.56 o
  15  13   6    17645.27    18996.37   1223.94 o
  17  13   6      818.72      -50.49    746.35 o
  19  13   6     1548.24      269.71    872.33 o
 -22  14   6    10469.28    12253.51   2217.88 o
 -20  14   6     1864.81      704.96   1096.45 o
 -18  14   6    23622.82    24215.05   4394.38 o
 -16  14   6    23052.25    25523.60   1869.17 o
 -14  14   6      833.59      893.10    880.20 o
 -12  14   6      883.45      358.24    795.00 o
 -10  14   6    63470.13    64170.68   2705.85 o
  -8  14   6   124205.37   121859.95   4668.52 o
  -6  14   6    14767.48    15146.83   1007.17 o
  -4  14   6     6405.56     6484.77    630.41 o
  -2  14   6    93704.79    89266.60   3467.89 o
   0  14   6   258686.47   239346.77  10820.77 o
   2  14   6    57983.41    55595.27   2344.10 o
   4  14   6     3975.54     2927.93    829.14 o
   6  14   6   105228.71   102891.34   3489.06 o
   8  14   6   134874.66   129155.77   4302.14 o
  10  14   6    26563.94    26614.54   1323.16 o
  12  14   6      143.65     -509.71    602.58 o
  14  14   6    33591.88    32250.63   1571.11 o
  16  14   6    53037.49    51662.08   2167.11 o
  18  14   6     5223.81     6501.40   1023.50 o
 -21  15   6      234.00      622.12   1865.58 o
 -19  15   6     5961.69     9129.32   1773.50 o
 -17  15   6    10036.71     9448.99   1308.42 o
 -15  15   6    69596.29    68334.98   6744.37 o
 -13  15   6     7611.61     7079.49   1591.28 o
 -11  15   6     9536.66    10475.81   1145.61 o
  -9  15   6     4923.81     4979.42    815.98 o
  -7  15   6   124717.96   122221.84   4685.11 o
  -5  15   6    20930.35    21739.27   1083.03 o
  -3  15   6    14283.50    14295.56   1002.77 o
  -1  15   6      494.83      344.97    525.40 o
   1  15   6    73114.84    66002.91   2732.68 o
   3  15   6     5796.35     7117.60    871.79 o
   5  15   6    39000.75    36630.36   1563.40 o
   7  15   6    14868.91    15032.86    996.67 o
   9  15   6    14449.59    12489.42    949.95 o
  11  15   6      795.09      789.87    703.74 o
  13  15   6    20209.32    19913.44   1636.44 o
  15  15   6    19892.21    17671.58   1274.87 o
  17  15   6     2009.96     2489.35    960.83 o
 -20  16   6     3387.96     3791.08   1768.16 o
 -18  16   6     7990.93     8877.82   1447.62 o
 -16  16   6     6777.66     5327.21   1246.60 o
 -14  16   6    22208.36    25717.80   1927.51 o
 -12  16   6    34072.52    35160.91   1844.51 o
 -10  16   6    12723.37    15507.58   1671.80 o
  -8  16   6    28427.42    30978.77   1664.00 o
  -6  16   6    18377.92    20122.42   1638.82 o
  -4  16   6    40502.49    41567.26   2460.76 o
  -2  16   6     5733.49     5426.01    757.45 o
   0  16   6    14179.81    12925.31   2917.70 o
   2  16   6     6911.71     7059.72    860.84 o
   4  16   6    23578.14    23769.44   1379.74 o
   6  16   6      174.16     -391.80    900.95 o
   8  16   6    11829.89    13893.02   1027.67 o
  10  16   6     1055.98     1599.10    750.02 o
  12  16   6    23676.48    24262.58   1385.03 o
  14  16   6      642.19      889.19    854.95 o
  16  16   6     6439.96     7462.02   1206.06 o
 -17  17   6     7945.57     8598.61   1532.22 o
 -15  17   6      944.36     2710.11   1221.28 o
 -13  17   6     6675.04     9386.87   4590.55 o
 -11  17   6    44444.70    45188.76   2223.56 o
  -9  17   6     5051.42     5874.52    983.94 o
  -7  17   6    14111.33    14035.26   2899.79 o
  -5  17   6      412.93      110.97    899.49 o
  -3  17   6    28206.06    31957.01   2153.86 o
  -1  17   6     3083.86     3366.96    987.03 o
   1  17   6     5618.87     6869.78    920.94 o
   3  17   6       72.52     -509.99    676.22 o
   5  17   6    13154.26    11892.55   1106.05 o
   7  17   6     4826.18     5489.43    928.05 o
   9  17   6     2811.40     3616.81    812.43 o
  11  17   6     3239.37     3372.65    862.04 o
  13  17   6     1923.48     2788.87    923.89 o
 -16  18   6       12.66      446.44   2462.08 o
 -14  18   6    13489.25    14059.56   1866.91 o
 -12  18   6    12005.00    12995.81   1592.25 o
 -10  18   6     1205.05     2137.73   1104.90 o
  -8  18   6      515.20     1819.75   1091.29 o
  -6  18   6    13977.71    12588.27   1992.35 o
  -4  18   6    31858.39    32381.31   2197.42 o
  -2  18   6    14307.28    15779.45   1586.78 o
   0  18   6     2596.83     2071.10   1510.61 o
   2  18   6    11145.45    12173.51   1480.46 o
   4  18   6    31033.96    30743.76   2526.88 o
   6  18   6    11489.89    11852.48   1304.65 o
   8  18   6     6250.25     6339.36   1069.15 o
  10  18   6    18163.32    17195.88   1276.78 o
  12  18   6    22230.07    23361.64   1494.63 o
 -13  19   6    11527.35    10355.42   2113.79 o
 -11  19   6     8028.60     9210.45   1967.00 o
  -9  19   6     8917.21     9102.92   2293.94 o
  -7  19   6     6330.43     6204.18   1366.48 o
  -5  19   6      731.57     -321.89    999.73 o
  -3  19   6     2005.92      898.21   1116.89 o
  -1  19   6     5087.16     6001.30   1238.01 o
   1  19   6     1509.88     -618.77    996.84 o
   3  19   6      117.84     1318.56   1909.61 o
   5  19   6      787.20     -495.91   1149.76 o
   7  19   6       65.94     1058.85   1002.33 o
   9  19   6      192.37     -727.99   1180.91 o
  -8  20   6     8593.56     9086.44   2244.56 o
  -6  20   6     1219.90     -239.45   1374.50 o
  -4  20   6     1014.34     -355.62   1545.31 o
  -2  20   6     8620.82     9722.76   1531.67 o
   0  20   6    12432.30    13265.94   1633.17 o
   2  20   6      928.79      332.85   1274.41 o
   4  20   6      665.98      602.70   1222.72 o
 -30   1   7     1545.12     1397.85   1118.91 o
 -28   1   7    15521.51    16028.97   1834.45 o
 -26   1   7     5126.62     5543.51    793.40 o
 -24   1   7     7187.94     6748.80    742.34 o
 -22   1   7     2653.14     2002.86    903.35 o
 -20   1   7    47344.58    47422.23   1764.60 o
 -18   1   7    57065.69    52605.18   1874.65 o
 -16   1   7       68.93     -401.57    342.06 o
 -14   1   7      450.22      206.13    317.60 o
 -12   1   7    73163.96    72153.13   2326.56 o
 -10   1   7    40903.51    43424.87   1629.89 o
  -8   1   7    17005.88    19134.78    721.85 o
  -6   1   7    32075.10    32772.68   1104.53 o
  -4   1   7    20483.36    19218.33    702.81 o
  -2   1   7     9797.45    10196.94    446.04 o
   0   1   7     1679.77     1885.78    507.39 o
   2   1   7    68142.45    63304.36   2920.22 o
   4   1   7     6255.42     7569.66    706.20 o
   6   1   7    17749.09    19062.31   2163.16 o
   8   1   7    54030.05    55342.64   2290.55 o
  10   1   7   101764.98    92487.02   3307.88 o
  12   1   7    35977.61    35002.64   1678.57 o
  14   1   7      617.40      768.09    568.21 o
  16   1   7    19811.59    16568.06   1072.08 o
  18   1   7    71958.30    60837.16   3905.03 o
  20   1   7    14728.16    12372.29   1472.72 o
  22   1   7       33.89       69.19    787.88 o
  24   1   7     7897.13     7166.75   1155.20 o
  26   1   7     9770.23    10951.11   2823.72 o
 -31   2   7      569.40      762.52   1385.17 o
 -29   2   7     8560.09     8559.55   1355.72 o
 -27   2   7      468.34     -231.96    721.91 o
 -25   2   7    11169.38    10875.59    903.74 o
 -23   2   7     1822.89     2409.76    607.26 o
 -21   2   7    67441.96    62640.19   2226.41 o
 -19   2   7    16759.86    16006.92    855.21 o
 -17   2   7     3786.77     4383.88    509.27 o
 -15   2   7    75566.90    79107.01   2597.94 o
 -13   2   7   281677.63   285474.66   8751.01 o
 -11   2   7    79267.20    77560.11   2490.77 o
  -9   2   7      209.34      200.40    222.72 o
  -7   2   7   246306.02   261514.77   7959.42 o
  -5   2   7   788539.06   887231.75  31034.38 o
  -3   2   7   171096.92   190227.47   5722.48 o
  -1   2   7   135936.36   150379.00   5334.67 o
   1   2   7   408125.94   436979.28  18311.72 o
   3   2   7   682756.19   740320.25  31356.90 o
   5   2   7   236784.98   239355.61   8551.43 o
   7   2   7    13059.21    14503.68    874.68 o
   9   2   7     3266.13     3905.60    615.10 o
  11   2   7   226192.83   224243.38   6332.32 o
  13   2   7   164766.61   162042.45   5177.91 o
  15   2   7      195.35       67.44    512.74 o
  17   2   7     4737.12     4520.62    802.81 o
  19   2   7    21662.48    21830.62   1690.03 o
  21   2   7    27323.28    27317.28   1659.33 o
  23   2   7     7665.72     6671.57   1084.65 o
  25   2   7     4903.43     5784.29   1217.79 o
 -30   3   7     1381.88     5277.30   2336.64 o
 -28   3   7    61560.68    63697.23   3679.27 o
 -26   3   7    44152.30    44285.85   2187.46 o
 -24   3   7     2469.75     1271.66    641.79 o
 -22   3   7    14029.45    12792.03   1811.72 o
 -20   3   7   196218.23   181568.69   6655.05 o
 -18   3   7   157877.45   138690.33   8407.17 o
 -16   3   7      256.52      272.60    383.32 o
 -14   3   7     1471.96     1118.45    363.65 o
 -12   3   7   167166.89   173354.33   5382.27 o
 -10   3   7   174143.09   175849.98   5433.07 o
  -8   3   7    29689.17    30236.42   1063.72 o
  -6   3   7    26528.03    26462.28   1116.57 o
  -4   3   7   206983.56   226799.53   9804.19 o
  -2   3   7   205476.52   232038.78   8115.93 o
   0   3   7    19301.17    21827.06   1522.21 o
   2   3   7   292649.81   313354.34  26200.83 o
   4   3   7    16083.31    14335.05    679.09 o
   6   3   7    88743.37    86822.95   2836.46 o
   8   3   7    49416.44    48324.37   1711.97 o
  10   3   7   262842.28   265522.25   8284.89 o
  12   3   7     8671.37     9474.78   1329.80 o
  14   3   7    14624.40    15531.31    968.84 o
  16   3   7    26914.68    28416.76   1534.56 o
  18   3   7   115483.09   116603.73   4557.30 o
  20   3   7    34271.32    35160.73   2263.32 o
  22   3   7      178.18      657.78    880.24 o
  24   3   7     6183.31     7209.99   1268.55 o
  26   3   7    30564.10    36582.60   2277.79 o
 -29   4   7    17370.46    19974.27   4238.25 o
 -27   4   7     3621.91     4484.53   1050.02 o
 -25   4   7    39765.56    40946.96   2578.48 o
 -23   4   7     8229.37     9675.72    832.49 o
 -21   4   7    66528.28    67087.30   2408.05 o
 -19   4   7      581.42      335.96    478.93 o
 -17   4   7    32805.10    30913.15   2118.74 o
 -15   4   7    29027.67    27297.42   1115.90 o
 -13   4   7   119917.78   111423.05   5059.94 o
 -11   4   7    21569.79    22191.19   1042.79 o
  -9   4   7    65805.43    77634.34   2859.13 o
  -7   4   7    22439.05    22330.41   1007.03 o
  -5   4   7   455511.63   497550.97  21326.83 o
  -3   4   7    84120.12    90862.14   3282.17 o
  -1   4   7   193524.34   203303.77   7168.04 o
   1   4   7     1095.81      776.08    402.74 o
   3   4   7   397645.47   412731.16  12438.80 o
   5   4   7    57304.81    55914.20   1707.52 o
   7   4   7   105288.22   105502.06   3024.83 o
   9   4   7      400.69      477.69    379.51 o
  11   4   7   220198.09   210888.41   6597.26 o
  13   4   7    42578.55    39863.01   1581.03 o
  15   4   7    18524.14    16733.41   1337.12 o
  17   4   7     4486.70     5448.87    810.06 o
  19   4   7    28293.67    27408.72   2047.99 o
  21   4   7    18899.10    21325.12   1502.99 o
  23   4   7     1705.77     1746.86    939.60 o
  25   4   7    13688.61    13773.74   1467.03 o
 -30   5   7     6469.39     6688.67   1507.34 o
 -28   5   7     7063.42     8465.99   1452.07 o
 -26   5   7      736.64      592.68    970.66 o
 -24   5   7    34204.73    35726.16   1909.63 o
 -22   5   7    21111.87    19226.68   1289.74 o
 -20   5   7     7905.73     8085.79    813.29 o
 -18   5   7    10829.00    11323.25    763.40 o
 -16   5   7    44820.77    44831.10   2612.64 o
 -14   5   7    69929.06    67435.54   2273.20 o
 -12   5   7     5005.24     5453.40    472.29 o
 -10   5   7     1775.02     2125.41    263.62 o
  -8   5   7   126249.79   125928.77   4525.87 o
  -6   5   7    89894.76    91918.08   3328.99 o
  -4   5   7     6162.98     5987.37    419.82 o
  -2   5   7    63896.48    64688.73   2385.74 o
   0   5   7    68458.47    72140.91   2326.95 o
   2   5   7   169631.19   173376.42   6260.23 o
   4   5   7   199430.39   204708.70   5181.37 o
   6   5   7   185219.11   183663.88   5130.95 o
   8   5   7     1050.87     1358.92    550.73 o
  10   5   7    69839.91    66182.38   2303.01 o
  12   5   7    11294.54    10271.40    902.58 o
  14   5   7    77474.65    74826.97   3530.89 o
  16   5   7      970.44     1046.80    577.95 o
  18   5   7    17930.59    19338.18   1688.23 o
  20   5   7      151.87      -74.74    706.93 o
  22   5   7    14419.34    14286.13   1585.41 o
  24   5   7     1191.55     -858.90   1141.02 o
 -29   6   7     3462.54     2398.88   1292.57 o
 -27   6   7     2690.18     1311.29   1102.70 o
 -25   6   7    21805.01    23468.37   2857.08 o
 -23   6   7     2304.51     2986.62    882.93 o
 -21   6   7     1627.65     3427.85   1055.18 o
 -19   6   7    17534.41    18053.20   2448.50 o
 -17   6   7    44161.62    39470.62   1905.71 o
 -15   6   7    18389.45    19549.28    909.28 o
 -13   6   7      209.88      207.32    304.13 o
 -11   6   7    70542.13    73011.48   2148.18 o
  -9   6   7   242942.88   255873.84   7834.44 o
  -7   6   7    66678.29    65153.89   2418.57 o
  -5   6   7      508.03      676.73    279.29 o
  -3   6   7   118207.16   114879.56   3611.98 o
  -1   6   7   497354.72   510866.28  15611.87 o
   1   6   7   223267.38   240319.78   7384.96 o
   3   6   7     9425.15     9878.23    522.59 o
   5   6   7    46586.91    43954.73   1388.89 o
   7   6   7   221734.78   222104.58   5645.03 o
   9   6   7   118901.83   114724.55   3347.51 o
  11   6   7      529.15       80.18    421.26 o
  13   6   7     1379.61      764.59    483.65 o
  15   6   7    29060.06    29345.83   1350.27 o
  17   6   7    14570.09    13439.72   1123.92 o
  19   6   7     5910.21     5765.35    919.66 o
  21   6   7     3576.07     5192.46   1013.47 o
  23   6   7     4479.93     5741.88   1132.19 o
  25   6   7     3740.30     3981.83   1168.41 o
 -28   7   7     3921.56     6263.91   1297.98 o
 -26   7   7     7269.28     6741.05   1277.63 o
 -24   7   7    11914.20    12427.50   1398.94 o
 -22   7   7    41737.75    38227.38   2723.63 o
 -20   7   7    14426.23    14580.43   1137.85 o
 -18   7   7     6307.60     6114.57    805.72 o
 -16   7   7    31683.80    33333.60   1174.69 o
 -14   7   7    75412.02    78987.32   2794.77 o
 -12   7   7     8916.15    10173.15    513.28 o
 -10   7   7     5501.72     5802.09    385.84 o
  -8   7   7    48196.14    46230.44   1417.23 o
  -6   7   7     7400.67     7498.51    441.27 o
  -4   7   7     7876.00     8922.30    475.39 o
  -2   7   7     1417.73     1392.85    303.17 o
   0   7   7     6321.20     8303.29    475.10 o
   2   7   7    24738.81    28204.22   1246.60 o
   4   7   7    34152.16    36250.63   1175.27 o
   6   7   7    71658.13    69561.77   2100.04 o
   8   7   7    52555.93    54811.84   1590.99 o
  10   7   7    20041.21    18575.57    869.84 o
  12   7   7    34494.67    31657.29   1240.84 o
  14   7   7    98151.64    90390.63   2789.26 o
  16   7   7    35000.18    34721.65   1408.43 o
  18   7   7     7316.33     6906.17    843.30 o
  20   7   7    13392.20    14565.10   1269.70 o
  22   7   7    24875.77    27395.38   1589.55 o
  24   7   7     6002.32     7117.96   1111.62 o
 -29   8   7      128.83      797.95   1353.94 o
 -27   8   7        1.99      207.91   1151.64 o
 -25   8   7      102.44      591.60    987.58 o
 -23   8   7     7218.10     7730.67   1167.73 o
 -21   8   7     6488.81     8142.86   1109.87 o
 -19   8   7     3138.58     2611.74    832.51 o
 -17   8   7      444.97      792.92    536.33 o
 -15   8   7     3497.07     4150.47    457.64 o
 -13   8   7    27261.62    25378.94   1467.63 o
 -11   8   7    23004.48    20157.03   1477.65 o
  -9   8   7    31586.08    30908.67   1040.52 o
  -7   8   7    65150.55    62809.62   2109.76 o
  -5   8   7   117846.66   115734.05   3683.62 o
  -3   8   7   151670.77   156805.31   4928.46 o
  -1   8   7   104007.23   104901.04   3355.88 o
   1   8   7    75428.88    78896.74   2579.15 o
   3   8   7   147163.94   147899.17   4191.26 o
   5   8   7   115575.98   109612.47   3160.74 o
   7   8   7    49444.80    54648.01   1967.80 o
   9   8   7     9136.50     8582.61    688.45 o
  11   8   7    13808.88    12852.99    780.63 o
  13   8   7     5690.64     5515.18    608.32 o
  15   8   7     3276.57     3141.89    596.27 o
  17   8   7      524.68      503.22    583.09 o
  19   8   7     1785.05     2574.92    792.01 o
  21   8   7      531.54     1506.91    779.57 o
  23   8   7       43.86     -421.71    903.80 o
 -28   9   7     4850.39     6023.25   1861.57 o
 -26   9   7      289.04     -976.60   1088.53 o
 -24   9   7     5005.73     4455.70   1109.68 o
 -22   9   7     1457.05     1748.47    964.09 o
 -20   9   7    20315.31    21246.40   1889.60 o
 -18   9   7     8814.31     9265.48   1112.93 o
 -16   9   7      467.13      745.72    511.53 o
 -14   9   7     1502.74     1759.08    453.74 o
 -12   9   7    52800.47    52832.31   1935.27 o
 -10   9   7    39311.86    39510.72   1532.50 o
  -8   9   7     3756.00     3638.48    418.70 o
  -6   9   7     7333.06     7074.31    561.37 o
  -4   9   7    63047.77    61292.43   2052.56 o
  -2   9   7    36429.29    40376.38   1593.29 o
   0   9   7     4485.17     4296.29    418.67 o
   2   9   7    24466.31    22070.96   1077.44 o
   4   9   7     1200.57      903.09    337.66 o
   6   9   7     6742.04     5825.20    582.08 o
   8   9   7     7853.48     8774.86    681.26 o
  10   9   7    25392.06    25009.08   1192.38 o
  12   9   7        6.08      458.79    542.17 o
  14   9   7    26258.40    27087.97   1204.20 o
  16   9   7      293.44      126.73    586.33 o
  18   9   7    17622.20    16576.52   1632.54 o
  20   9   7      929.56      709.50    781.31 o
  22   9   7     7816.99     7215.96   1055.04 o
 -27  10   7     1319.60     1081.17   1305.95 o
 -25  10   7     8965.97     9207.34   1472.90 o
 -23  10   7       84.01     -206.12   1044.77 o
 -21  10   7     6453.48     6046.62   1250.39 o
 -19  10   7     6832.47     6339.95   1330.46 o
 -17  10   7    80900.25    79298.98   3953.10 o
 -15  10   7    21166.06    20356.06   1197.72 o
 -13  10   7     2138.51     1553.89    467.60 o
 -11  10   7    27468.97    26822.49   1185.33 o
  -9  10   7   189445.63   193109.88   5418.24 o
  -7  10   7    15674.70    16161.74    771.08 o
  -5  10   7    20396.75    21513.27    916.13 o
  -3  10   7    16772.26    19392.17   1258.92 o
  -1  10   7   134218.28   134100.22   4271.09 o
   1  10   7    32826.55    33149.64   2544.88 o
   3  10   7    25488.50    26568.99   1404.05 o
   5  10   7      797.93     1563.01    466.87 o
   7  10   7    93851.73    92689.54   3503.63 o
   9  10   7    81854.75    82545.71   3058.67 o
  11  10   7     5464.56     3637.74    611.29 o
  13  10   7     2633.86     2892.25    882.17 o
  15  10   7    39588.11    36765.98   2087.54 o
  17  10   7    28076.09    26955.81   1299.28 o
  19  10   7     1115.39     1201.61    791.67 o
  21  10   7     4944.66     4996.62    988.57 o
 -26  11   7     5569.17     7102.22   2656.91 o
 -24  11   7    75284.54    81365.95   4238.43 o
 -22  11   7    59991.53    55052.71   3132.53 o
 -20  11   7      775.13       54.87   1023.53 o
 -18  11   7     2043.19     1911.70    944.29 o
 -16  11   7   132511.13   129823.32   6626.94 o
 -14  11   7    79361.73    81582.93   3332.65 o
 -12  11   7      465.60      -35.91    550.64 o
 -10  11   7     1861.13     2580.11    427.59 o
  -8  11   7   100778.82    99902.58   3271.54 o
  -6  11   7    61424.89    60711.75   2084.12 o
  -4  11   7    36070.40    35531.62   1358.88 o
  -2  11   7    88435.14    86646.92   5503.34 o
   0  11   7     6393.22     7252.08    555.27 o
   2  11   7    70141.32    77064.92   3805.07 o
   4  11   7    47337.30    45419.56   1994.31 o
   6  11   7    54866.16    53030.67   1951.04 o
   8  11   7       96.15      142.12    499.14 o
  10  11   7    12416.99    13210.94    950.35 o
  12  11   7    36248.79    33171.84   2543.65 o
  14  11   7   106739.65    97506.57   3420.63 o
  16  11   7    11624.97    10039.80    965.31 o
  18  11   7     1713.24     1511.66    801.41 o
  20  11   7     8261.28     7942.19   1181.33 o
  22  11   7    47191.69    49114.65   2933.72 o
 -25  12   7    19134.38    20834.38   2042.52 o
 -23  12   7       19.86      985.61   1139.37 o
 -21  12   7     6018.51     8212.09   1310.31 o
 -19  12   7    13579.19    12407.23   1383.25 o
 -17  12   7    95221.98    88493.63   4375.13 o
 -15  12   7    16030.86    15787.31   1132.27 o
 -13  12   7     6665.37     4558.18   1819.98 o
 -11  12   7    48633.71    47277.91   2096.96 o
  -9  12   7   221987.67   205573.38   9777.42 o
  -7  12   7    71113.06    71422.33   2451.76 o
  -5  12   7       28.17     -194.69    428.95 o
  -3  12   7    59597.03    57233.31   2031.11 o
  -1  12   7   222061.17   225552.13   7076.85 o
   1  12   7    85243.69    84932.17   8065.48 o
   3  12   7    16913.21    16571.28   1031.15 o
   5  12   7    18450.76    17529.20    995.51 o
   7  12   7   225919.20   212619.83   6758.65 o
   9  12   7    97919.74    96843.30   3312.16 o
  11  12   7     8050.39     7936.48    851.35 o
  13  12   7       21.93     -351.18    614.48 o
  15  12   7    43431.48    38708.43   1765.20 o
  17  12   7    29737.94    31553.17   3241.68 o
  19  12   7      720.51      158.52    825.60 o
  21  12   7     2876.05     4198.24   1131.17 o
 -24  13   7    21721.13    20655.63   2259.24 o
 -22  13   7    17231.70    15341.14   2011.03 o
 -20  13   7     1310.49      992.28   1030.81 o
 -18  13   7       15.68       24.00    938.81 o
 -16  13   7    31273.46    32318.17   2142.35 o
 -14  13   7    17642.78    16598.65   1303.58 o
 -12  13   7     5790.19     7289.07    828.24 o
 -10  13   7    13345.74    16015.70   1087.15 o
  -8  13   7     5021.98     6549.74    775.10 o
  -6  13   7     6961.09     6570.66    626.62 o
  -4  13   7    42176.45    44460.71   1685.10 o
  -2  13   7    61326.92    58257.60   2231.71 o
   0  13   7      885.38     1404.76    547.84 o
   2  13   7    20868.14    19576.95   2149.00 o
   4  13   7    31407.90    30646.84   1530.53 o
   6  13   7    39537.48    39551.34   2348.34 o
   8  13   7     3422.31     3449.02    632.73 o
  10  13   7    16548.65    17871.91   1078.24 o
  12  13   7    13698.56    14180.03   1027.49 o
  14  13   7    45687.26    43748.96   1893.78 o
  16  13   7     1405.20      -51.91    777.39 o
  18  13   7      592.96      754.57    889.01 o
  20  13   7     1134.68      133.27   1073.66 o
 -23  14   7       23.21      848.35   1222.95 o
 -21  14   7     4590.13     5708.27   1345.01 o
 -19  14   7        7.28       82.08   1066.11 o
 -17  14   7     7627.12     7259.91   1170.18 o
 -15  14   7     1120.17      489.74    931.48 o
 -13  14   7     8717.60     8943.50    967.32 o
 -11  14   7     1072.88     1594.84    701.05 o
  -9  14   7     1355.31     1163.97    865.05 o
  -7  14   7     8565.60     7339.93   1087.57 o
  -5  14   7    32698.43    32920.54   1485.82 o
  -3  14   7      110.55     -260.43    722.54 o
  -1  14   7     3106.27     2594.44    937.89 o
   1  14   7     1887.58      -39.56    831.52 o
   3  14   7    24885.72    23244.97   1309.76 o
   5  14   7     7015.31     7145.81    915.67 o
   7  14   7     1489.23      674.53    588.29 o
   9  14   7     1963.27     1232.56    640.99 o
  11  14   7     7624.88     7652.79    841.20 o
  13  14   7     3109.07     2265.87    990.80 o
  15  14   7     4993.76     5744.13    945.59 o
  17  14   7     3521.88     3590.34    952.85 o
 -22  15   7      590.16        6.64   1339.73 o
 -20  15   7     1224.43     2545.60   1273.76 o
 -18  15   7     9719.75    10833.94   2439.40 o
 -16  15   7     6170.95     5185.18   2245.90 o
 -14  15   7     2667.72     2666.60   1026.39 o
 -12  15   7     5976.26     6170.06   1191.98 o
 -10  15   7     3177.24     2065.91    752.16 o
  -8  15   7     1997.45      383.66    782.72 o
  -6  15   7     7523.29     7568.80    898.89 o
  -4  15   7     4833.79     4540.15    952.89 o
  -2  15   7      157.60      148.44    593.44 o
   0  15   7     6488.33     6098.29    898.36 o
   2  15   7     6124.31     5913.68    771.28 o
   4  15   7     2090.08     2818.93    718.81 o
   6  15   7     7592.54     7713.70    902.84 o
   8  15   7    14295.85    13743.94   1182.26 o
  10  15   7    21421.27    20228.19   1216.16 o
  12  15   7    15479.13    17115.98   1517.41 o
  14  15   7     3578.89     4140.21    904.70 o
  16  15   7     4061.90     3102.10    956.44 o
 -19  16   7     7431.29     7774.75   1451.64 o
 -17  16   7    11581.04    14274.67   3118.64 o
 -15  16   7     2636.66     2286.85   1207.69 o
 -13  16   7     5297.04     7149.51   1032.26 o
 -11  16   7    24512.17    27270.83   1595.62 o
  -9  16   7    52914.48    53981.13   2450.83 o
  -7  16   7    42658.77    44292.28   2115.38 o
  -5  16   7    22628.98    23026.46   1747.21 o
  -3  16   7    35711.13    36112.81   2278.14 o
  -1  16   7    71487.08    60869.36   3286.05 o
   1  16   7    55008.11    53198.46   3605.72 o
   3  16   7    12705.30    12404.36   1351.43 o
   5  16   7    12427.83    12070.85   1069.53 o
   7  16   7    37938.66    36205.08   2165.63 o
   9  16   7    23278.60    24117.20   1339.55 o
  11  16   7     6893.57     5486.92    889.95 o
  13  16   7     2279.61     2984.88    878.67 o
  15  16   7     6033.02     3880.46   1222.71 o
 -18  17   7      740.02     -518.85   1176.77 o
 -16  17   7    29909.82    29390.38   2223.14 o
 -14  17   7    25025.81    23904.01   2467.42 o
 -12  17   7      185.12      640.61    868.72 o
 -10  17   7      346.36      657.54    855.58 o
  -8  17   7    19652.27    20917.77   1749.14 o
  -6  17   7    14498.83    14924.73   1518.54 o
  -4  17   7     2099.24     2185.31    996.21 o
  -2  17   7     3226.35     3050.52    955.53 o
   0  17   7     2047.04     2799.03   1158.31 o
   2  17   7     3700.04     2444.50    816.13 o
   4  17   7     6125.85     5769.37    909.49 o
   6  17   7    16608.51    19750.48   1373.01 o
   8  17   7     4508.86     3589.37    929.05 o
  10  17   7      895.02     1127.93    819.04 o
  12  17   7     3911.81     5781.98   1025.40 o
 -15  18   7       12.96      122.75   1230.47 o
 -13  18   7    14186.74    14824.80   2160.49 o
 -11  18   7     1610.68     1082.79   1199.43 o
  -9  18   7    30825.30    32766.31   2632.89 o
  -7  18   7      539.61     -885.78   1036.10 o
  -5  18   7    12610.69    11793.75   1457.94 o
  -3  18   7     1226.74     2603.32   1051.59 o
  -1  18   7    29743.35    26304.26   2953.16 o
   1  18   7     4341.83     5401.61   1762.82 o
   3  18   7     6613.47     8587.10   1302.29 o
   5  18   7      528.07      -26.27    882.92 o
   7  18   7    13276.47    14885.08   1321.56 o
   9  18   7     9264.28    10674.46   1242.68 o
  11  18   7     3855.27     4183.80   1150.03 o
 -12  19   7    19165.90    27102.92   3045.24 o
 -10  19   7    17135.76    15829.52   1755.35 o
  -8  19   7     3641.02     5901.25   1471.91 o
  -6  19   7     5089.29     5053.56   1298.48 o
  -4  19   7    16216.53    17125.70   1749.03 o
  -2  19   7    22370.46    19853.35   1864.19 o
   0  19   7     5420.55     5081.26   1268.94 o
   2  19   7    15463.08    15028.80   1745.48 o
   4  19   7     4184.95     3221.34   1248.51 o
   6  19   7    14969.30    13934.46   2057.74 o
   8  19   7     4066.06     5785.44   1239.95 o
  -7  20   7    10933.12    10502.20   1650.83 o
  -5  20   7    48324.42    50516.75   3106.49 o
  -3  20   7    17758.76    17121.76   1832.84 o
  -1  20   7        5.60     -922.48   1192.08 o
   1  20   7     4683.97     4105.15   1378.50 o
   3  20   7    56854.50    56714.62   4553.18 o
 -30   0   8    29636.79    27858.78   2215.21 o
 -28   0   8     3904.22     6011.37   1265.22 o
 -26   0   8      469.37      580.25    946.88 o
 -24   0   8      530.29      945.57    882.14 o
 -22   0   8   155674.72   147300.08   6731.37 o
 -20   0   8    39841.74    38806.53   3376.19 o
 -18   0   8    10477.33    11360.97   1006.82 o
 -16   0   8     4384.56     3891.81    651.99 o
 -14   0   8   509128.84   537886.88  23113.78 o
 -12   0   8   618723.94   664078.75  28434.69 o
 -10   0   8     2661.81     4802.64    489.06 o
  -8   0   8    99103.80   107375.34   4730.74 o
  -6   0   8   797924.44   864840.94  36909.95 o
  -4   0   8   496343.72   521635.69  31178.36 o
  -2   0   8    13838.27    12122.25   1062.23 o
   0   0   8    17658.56    19125.51   1502.60 o
   2   0   8   675581.31   761980.25  45697.30 o
   4   0   8   814844.50   870439.94  52198.80 o
   6   0   8    17248.16    17967.19   1694.77 o
   8   0   8    14664.93    15066.07   1614.70 o
  10   0   8    15644.31    16599.38   1110.03 o
  12   0   8   124685.23   120708.83   7258.52 o
  14   0   8     9606.33     8678.17    975.07 o
  16   0   8    48281.89    42236.88   4994.89 o
  18   0   8      255.41      123.10    809.92 o
  20   0   8    32188.40    31614.16   2094.08 o
  22   0   8     3174.15     3483.64   1146.88 o
  24   0   8    30608.68    22888.69   3210.71 o
  26   0   8      159.84     -693.92   2236.56 o
 -31   1   8       31.55      231.92   1425.94 o
 -29   1   8    15335.77    17885.26   1292.66 o
 -27   1   8    30159.70    28795.29   1439.34 o
 -25   1   8     1096.76      671.62    619.25 o
 -23   1   8    10169.43     9921.74    813.99 o
 -21   1   8    19873.06    20372.29   1252.48 o
 -19   1   8   125303.86   120014.17   5105.01 o
 -17   1   8      561.58     1952.69    790.87 o
 -15   1   8    77424.91    75863.11   2498.74 o
 -13   1   8     7175.73     5645.73    490.78 o
 -11   1   8   293655.69   312385.59   9521.81 o
  -9   1   8    12612.34    14064.74    851.35 o
  -7   1   8   299915.47   348408.22  10578.01 o
  -5   1   8     2219.22     2922.84    253.60 o
  -3   1   8    91729.56    91248.87   3284.12 o
  -1   1   8     4936.07     4662.87    412.06 o
   1   1   8   259117.20   273028.88   9449.34 o
   3   1   8   201446.58   209917.61   9103.79 o
   5   1   8     9258.15    10629.15   1285.09 o
   7   1   8    38986.50    39453.14   1683.46 o
   9   1   8   221593.73   222163.05   6955.90 o
  11   1   8   140696.63   137564.89   3964.67 o
  13   1   8     2081.73     2342.03    498.10 o
  15   1   8    15839.81    17296.10    982.71 o
  17   1   8   111948.50   103677.77   3491.56 o
  19   1   8    38683.95    37153.45   2054.59 o
  21   1   8     6072.37     5157.58    821.67 o
  23   1   8     2231.45     1924.44   1351.91 o
  25   1   8    20667.73    19824.68   2252.93 o
 -30   2   8    12947.01    13211.68   1713.42 o
 -28   2   8     1927.88     1217.71    849.84 o
 -26   2   8     7255.61     8488.99    898.30 o
 -24   2   8      248.26     -166.35    595.80 o
 -22   2   8    26958.03    27710.69   1258.27 o
 -20   2   8     1831.73     1377.77    512.67 o
 -18   2   8    40423.61    39674.31   1498.11 o
 -16   2   8     3776.73     4348.08    476.77 o
 -14   2   8    71300.02    77524.38   2538.38 o
 -12   2   8    34593.05    34323.40   1693.84 o
 -10   2   8    12866.43    12727.99    569.24 o
  -8   2   8    13771.62    12158.37    523.73 o
  -6   2   8    99465.99   104204.98   3438.91 o
  -4   2   8   222781.67   241628.75   8470.62 o
  -2   2   8    12343.09    13323.72    649.62 o
   0   2   8   206636.56   223711.80   7853.96 o
   2   2   8    28459.02    28871.01   1241.03 o
   4   2   8    82683.43    83185.82   3798.84 o
   6   2   8    38679.77    42229.96   1755.24 o
   8   2   8    24187.74    22246.11    953.79 o
  10   2   8     1489.77     1202.67    402.59 o
  12   2   8    10434.85    10319.37    691.32 o
  14   2   8    16892.07    14724.57   1043.08 o
  16   2   8    20414.15    18715.49   1216.70 o
  18   2   8       44.76       76.60    663.94 o
  20   2   8    10212.13     9805.23   1081.87 o
  22   2   8     2495.08     2024.91    911.50 o
  24   2   8    10873.56    11310.67   1344.63 o
 -31   3   8     4651.06     5984.74   1592.11 o
 -29   3   8     1161.86     2601.61   1183.78 o
 -27   3   8     3616.05     4005.07    995.85 o
 -25   3   8    21347.50    22993.70   1223.83 o
 -23   3   8    20315.78    18102.43   1110.47 o
 -21   3   8       53.67     -757.80    505.20 o
 -19   3   8       11.36     -423.23    465.54 o
 -17   3   8     7529.14     7569.41    613.70 o
 -15   3   8    11763.71    11069.70    645.22 o
 -13   3   8     3121.64     3490.15    412.50 o
 -11   3   8     8799.84     8071.80    487.64 o
  -9   3   8     1715.06     1643.34    292.36 o
  -7   3   8      295.45      550.59    283.62 o
  -5   3   8     4013.20     4356.25    811.35 o
  -3   3   8   141845.86   155786.33   5519.81 o
  -1   3   8    16511.96    17141.40    786.58 o
   1   3   8     3455.85     4216.71    425.26 o
   3   3   8     8208.02     9960.03    798.83 o
   5   3   8    65844.70    61893.50   2419.33 o
   7   3   8    47502.41    49679.52   1759.78 o
   9   3   8      119.31      653.22    377.12 o
  11   3   8    18544.97    17919.54    909.71 o
  13   3   8    53253.29    51088.31   1909.35 o
  15   3   8    16008.46    14428.23   1061.45 o
  17   3   8     2304.42     3061.87    715.23 o
  19   3   8     6396.20     7098.64   1000.06 o
  21   3   8    12655.33    13050.01   1237.29 o
  23   3   8    12522.34    16234.10   1442.04 o
  25   3   8      962.32     1477.70   1179.71 o
 -30   4   8      550.39     1728.34   1342.25 o
 -28   4   8      630.89      404.06   1121.30 o
 -26   4   8     3264.06     3011.05   1083.73 o
 -24   4   8    12682.17    11548.70    920.67 o
 -22   4   8    25467.58    23224.91   1817.50 o
 -20   4   8    44516.40    37083.37   3022.09 o
 -18   4   8    73953.79    70056.29   2831.43 o
 -16   4   8   124150.94   120752.91   5069.09 o
 -14   4   8    82768.63    74782.78   2884.69 o
 -12   4   8   151817.67   155185.92   5726.74 o
 -10   4   8    75775.18    76994.79   2581.12 o
  -8   4   8   150151.39   161491.72   5806.63 o
  -6   4   8   120259.26   122881.55   5427.71 o
  -4   4   8   137566.48   149965.50   5622.33 o
  -2   4   8    86776.27    90503.99   3281.57 o
   0   4   8    15061.31    12461.43    640.33 o
   2   4   8   120584.09   120542.30   4859.04 o
   4   4   8    77291.20    75362.78   2486.84 o
   6   4   8    48694.17    52420.18   1648.92 o
   8   4   8     5350.22     6019.33    844.29 o
  10   4   8     3032.66     2929.59    488.01 o
  12   4   8     7044.07     6973.72    647.00 o
  14   4   8      785.22      127.03    765.06 o
  16   4   8      117.76      528.04    633.43 o
  18   4   8       77.15      452.53    673.83 o
  20   4   8     1990.78     2308.38    873.72 o
  22   4   8     1576.83      704.67    915.40 o
  24   4   8     3026.21     2350.80   1212.34 o
 -29   5   8    27516.61    24278.69   2047.01 o
 -27   5   8    33072.56    34345.95   2319.83 o
 -25   5   8     2943.89     3079.42   1015.72 o
 -23   5   8      809.95     1200.11    739.70 o
 -21   5   8    38167.14    37201.83   1983.53 o
 -19   5   8    50633.39    49352.13   3267.87 o
 -17   5   8     1038.18      584.29    485.61 o
 -15   5   8     4641.66     5016.27    570.13 o
 -13   5   8      295.14      384.69    349.62 o
 -11   5   8     8206.50     8212.94    643.01 o
  -9   5   8      661.56      709.20    231.35 o
  -7   5   8    74100.55    80293.67   3672.66 o
  -5   5   8    70410.37    73657.45   3354.35 o
  -3   5   8     1104.83     1221.54    259.91 o
  -1   5   8    11966.01    14599.48   1138.10 o
   1   5   8   202895.11   211548.88   6554.97 o
   3   5   8    51212.43    51851.46   1772.83 o
   5   5   8      247.85      -66.99    365.19 o
   7   5   8    58253.52    54916.44   1731.14 o
   9   5   8   220638.70   205339.42   5778.93 o
  11   5   8    82233.30    82287.97   2809.21 o
  13   5   8     9329.67    10209.09    783.75 o
  15   5   8    22784.05    24824.82   1238.44 o
  17   5   8    54983.88    53899.23   2443.88 o
  19   5   8    45553.80    44931.16   2317.54 o
  21   5   8     9133.01    11162.87   1206.27 o
  23   5   8     4167.05     5987.47   1135.60 o
  25   5   8    15305.23    17061.59   1607.41 o
 -30   6   8    10550.84    13943.45   1747.46 o
 -28   6   8      935.29     -320.45   1149.77 o
 -26   6   8     6938.97     6006.49   1477.25 o
 -24   6   8     2077.04     1379.69    958.70 o
 -22   6   8    62460.74    62651.29   3268.42 o
 -20   6   8    24894.85    27015.90   1254.14 o
 -18   6   8      935.08      258.24    494.23 o
 -16   6   8    13477.14    14635.84   2032.30 o
 -14   6   8   151707.78   156158.94   4338.77 o
 -12   6   8   181403.17   184051.02   5044.90 o
 -10   6   8       36.66      -46.19    252.25 o
  -8   6   8       65.94      128.94    201.72 o
  -6   6   8   144393.83   155115.58   5519.69 o
  -4   6   8   283641.97   288924.16  10156.22 o
  -2   6   8      672.64     1026.88    267.66 o
   0   6   8    39161.65    42781.54   1470.14 o
   2   6   8    37524.98    35712.22   2138.36 o
   4   6   8   171373.38   154473.52   4874.05 o
   6   6   8        5.51       35.81    292.43 o
   8   6   8     9838.73    10297.05    688.88 o
  10   6   8    48009.09    48311.11   1630.82 o
  12   6   8    59070.54    61469.28   1998.12 o
  14   6   8     1977.38     1333.28    521.23 o
  16   6   8    14654.28    14823.64   1518.69 o
  18   6   8     1709.15     2165.75    799.46 o
  20   6   8    17027.18    17940.13   1398.59 o
  22   6   8      143.61      642.58    971.01 o
  24   6   8    11459.75    11652.18   1631.26 o
 -29   7   8     2605.01     2258.48   1481.25 o
 -27   7   8    12374.83    15496.50   2504.78 o
 -25   7   8     9109.06     9959.06   1354.25 o
 -23   7   8    28552.57    28226.09   1972.66 o
 -21   7   8     2087.75     2250.73   1353.14 o
 -19   7   8    54198.82    52117.02   2801.57 o
 -17   7   8    16062.86    14839.55    836.90 o
 -15   7   8   115582.21   112942.57   3212.45 o
 -13   7   8     1872.76     2030.12    596.60 o
 -11   7   8    98843.62    97243.48   3111.14 o
  -9   7   8      247.70      369.82    250.23 o
  -7   7   8   163792.81   166933.75   5223.39 o
  -5   7   8     1993.29     3071.64    826.61 o
  -3   7   8   206072.59   210417.61   6548.94 o
  -1   7   8      559.99     1079.30    297.57 o
   1   7   8   109554.50   112964.76   3605.11 o
   3   7   8    11901.58    14126.97    668.98 o
   5   7   8    78668.00    78563.33   2341.26 o
   7   7   8    33035.23    32888.48   1161.07 o
   9   7   8    32440.27    31728.70   1773.45 o
  11   7   8     3807.79     3986.57    850.77 o
  13   7   8    48608.35    49576.83   1729.09 o
  15   7   8    13993.45    14164.37    885.91 o
  17   7   8    17072.39    17279.39   1464.63 o
  19   7   8     8536.45     8462.65   1050.51 o
  21   7   8    16653.93    17203.57   1304.47 o
  23   7   8     5706.65     6761.62   1098.21 o
 -28   8   8      760.57     1948.92   1281.96 o
 -26   8   8    22876.65    22073.14   2257.91 o
 -24   8   8    14541.04    11524.93   1383.27 o
 -22   8   8    11714.77    11694.03   1305.68 o
 -20   8   8      420.97      177.29    844.71 o
 -18   8   8   162400.44   165863.09  18694.47 o
 -16   8   8   161059.23   164578.45   5541.68 o
 -14   8   8    14405.88    14826.29    684.00 o
 -12   8   8     2273.35     2164.06    348.87 o
 -10   8   8   301418.25   307939.16   8505.58 o
  -8   8   8   220523.39   219735.08   6845.89 o
  -6   8   8       49.11     -361.81    269.13 o
  -4   8   8     7697.75     8697.43    501.78 o
  -2   8   8   204285.78   209567.05   6508.78 o
   0   8   8   265275.44   275566.19   8487.59 o
   2   8   8     2595.47     2374.36    352.22 o
   4   8   8      835.10      960.67    338.22 o
   6   8   8    49481.83    49665.67   2964.70 o
   8   8   8   103379.65   103323.66   3441.29 o
  10   8   8     1359.08     1276.78    472.81 o
  12   8   8    25763.79    25446.10   1153.03 o
  14   8   8     6616.74     6414.47    673.26 o
  16   8   8    45761.48    46097.49   1722.13 o
  18   8   8     2275.35     1061.40    699.79 o
  20   8   8    42920.48    44052.29   2004.08 o
  22   8   8      294.61      801.43    864.05 o
 -27   9   8      123.97    -1292.33   1108.74 o
 -25   9   8    21519.48    23748.88   1964.06 o
 -23   9   8    48202.13    46358.80   2725.07 o
 -21   9   8     1215.41     1877.80   1307.77 o
 -19   9   8     5966.67     6669.22   1068.26 o
 -17   9   8    34515.27    31494.73   1567.29 o
 -15   9   8   111968.57   112369.90   7107.30 o
 -13   9   8     1518.15     1389.92    334.50 o
 -11   9   8    71169.61    71227.55   2136.17 o
  -9   9   8      460.96      641.23    311.59 o
  -7   9   8    66754.21    66515.40   2236.51 o
  -5   9   8     4563.35     5297.75    453.34 o
  -3   9   8   171299.83   169798.73   5328.61 o
  -1   9   8    70534.16    71998.46   2393.11 o
   1   9   8      144.09      328.22    332.20 o
   3   9   8    36073.23    35788.94   1351.48 o
   5   9   8   200609.06   192139.83   6091.03 o
   7   9   8   106325.49    97497.31   4854.62 o
   9   9   8     1083.56       43.15    508.46 o
  11   9   8    11311.56    11261.77    939.49 o
  13   9   8   158694.53   151169.13   4434.45 o
  15   9   8    73117.65    71392.00   2365.64 o
  17   9   8     1440.58      597.37    638.30 o
  19   9   8     6363.66     6442.50    937.58 o
  21   9   8    50942.21    54813.68   2906.14 o
  23   9   8    23432.36    28003.82   2324.84 o
 -26  10   8    16859.17    19515.15   1996.35 o
 -24  10   8     6665.93     6093.03   1466.57 o
 -22  10   8       94.41      429.11    919.23 o
 -20  10   8     9215.89     8847.18   1244.34 o
 -18  10   8    64350.02    65757.61   4497.14 o
 -16  10   8    56855.54    57423.55   2455.44 o
 -14  10   8    11883.31    12388.61   1001.99 o
 -12  10   8    15918.59    14752.66    818.34 o
 -10  10   8   125733.54   123963.76   3569.81 o
  -8  10   8   167602.41   167390.39   6123.17 o
  -6  10   8    25927.52    27149.90   1099.39 o
  -4  10   8    13728.79    16264.05   1004.28 o
  -2  10   8   111680.99   110358.63   3559.14 o
   0  10   8   184363.34   190083.00   6784.60 o
   2  10   8    10705.30    10850.30    782.19 o
   4  10   8     4043.57     3814.94    583.15 o
   6  10   8    41570.30    43055.79   1733.52 o
   8  10   8    30482.57    30933.89   1357.33 o
  10  10   8      715.19     1163.53    560.06 o
  12  10   8     1651.83     1266.06    594.61 o
  14  10   8     9000.73    10403.48    910.67 o
  16  10   8      657.10      -91.00    663.78 o
  18  10   8     5207.88     4893.92    879.04 o
  20  10   8    12845.02    12819.63   1165.59 o
  22  10   8      212.91      726.17    967.03 o
 -25  11   8     1598.34     3416.82   1952.32 o
 -23  11   8     1512.41     2384.33   1132.02 o
 -21  11   8      420.23     -210.59    923.06 o
 -19  11   8       31.57      916.22    904.27 o
 -17  11   8     7622.29     5319.10   1038.11 o
 -15  11   8      636.34      154.91    596.49 o
 -13  11   8    13497.29    12717.57    959.42 o
 -11  11   8     5212.84     4831.31    702.32 o
  -9  11   8      575.84      804.53    546.68 o
  -7  11   8      470.93      735.00    414.12 o
  -5  11   8     5382.85     5487.40    518.76 o
  -3  11   8    17085.16    15526.91   1376.03 o
  -1  11   8    16819.49    15551.37    784.85 o
   1  11   8       17.15     -188.90    414.93 o
   3  11   8     1361.74      774.06    524.72 o
   5  11   8     9173.26     8876.64    815.52 o
   7  11   8      627.32      643.66    508.98 o
   9  11   8      776.24      455.76    522.65 o
  11  11   8    11460.27    10661.72    835.10 o
  13  11   8    12777.01    10820.73    948.31 o
  15  11   8      124.48     -297.06    670.98 o
  17  11   8      423.95     -324.70    726.13 o
  19  11   8     4318.70     4840.54   1029.77 o
  21  11   8     2286.96     2556.72   1106.53 o
 -24  12   8     1940.86     1846.37   1204.61 o
 -22  12   8       14.26     -125.86   1024.09 o
 -20  12   8      455.32      431.23    920.04 o
 -18  12   8     7167.26     7300.97   1215.46 o
 -16  12   8     3221.97     3905.30    997.90 o
 -14  12   8      607.30      -69.84    553.80 o
 -12  12   8      425.15      442.52    629.56 o
 -10  12   8    23051.51    22058.16   1686.66 o
  -8  12   8     6024.15     5967.45    767.10 o
  -6  12   8     3864.41     4273.83    591.96 o
  -4  12   8     5489.77     6048.35    580.82 o
  -2  12   8    39982.37    40383.69   1544.64 o
   0  12   8    15104.84    15363.67   1135.79 o
   2  12   8     7964.51     3851.42   1880.33 o
   4  12   8       11.66     -273.36    537.66 o
   6  12   8      193.08      639.34    517.78 o
   8  12   8     5643.84     5465.49    691.76 o
  10  12   8      806.46     1296.38    590.48 o
  12  12   8     2288.96     2492.80    668.42 o
  14  12   8       82.81     -989.84    659.89 o
  16  12   8      705.50     1857.35    801.01 o
  18  12   8      183.57     -808.52    830.70 o
  20  12   8     2236.18     2313.82   1573.34 o
 -23  13   8    15750.76    13125.27   1667.68 o
 -21  13   8      410.11      124.38   1129.38 o
 -19  13   8       20.17    -1046.94    918.80 o
 -17  13   8    18829.96    19754.84   1678.59 o
 -15  13   8    20076.22    17897.18   1574.08 o
 -13  13   8     1074.17     2351.31    812.13 o
 -11  13   8     6790.54     6111.97    819.02 o
  -9  13   8      137.15     -330.87    587.81 o
  -7  13   8    19094.09    16857.99   1874.88 o
  -5  13   8      777.31      655.03    479.31 o
  -3  13   8    36090.04    34384.08   1396.62 o
  -1  13   8    26662.29    26430.39   1351.71 o
   1  13   8     3561.11     4417.01    683.16 o
   3  13   8    22345.52    18277.47   1648.01 o
   5  13   8   140658.63   134534.05   5093.22 o
   7  13   8    48027.97    47187.09   1869.96 o
   9  13   8      927.98     1567.33    610.44 o
  11  13   8    10033.31    10019.44   1192.66 o
  13  13   8    58403.54    55531.65   2772.09 o
  15  13   8    25498.94    26745.86   1527.04 o
  17  13   8     4872.65     5731.62    996.60 o
  19  13   8     1275.25     2383.90   1094.98 o
 -22  14   8       83.25      221.93   1259.93 o
 -20  14   8     4031.54     4404.01   1291.98 o
 -18  14   8    60482.78    60139.18   3322.35 o
 -16  14   8    33680.59    30916.30   2149.53 o
 -14  14   8     2683.40     4604.80    841.22 o
 -12  14   8     3427.26     2525.40   1031.19 o
 -10  14   8   110244.88   109935.30   4318.15 o
  -8  14   8   149769.22   149054.92   5631.08 o
  -6  14   8    26086.57    28121.29   1505.64 o
  -4  14   8    10130.72    11962.91   1358.98 o
  -2  14   8   119749.59   117257.08   6601.33 o
   0  14   8   229181.27   231308.47   8455.85 o
   2  14   8     7315.03     7353.10   1430.54 o
   4  14   8      162.87      108.14    876.62 o
   6  14   8    36992.69    34241.38   1714.90 o
   8  14   8    53291.95    54029.84   2457.79 o
  10  14   8       26.87      162.20    665.02 o
  12  14   8     5194.34     4391.01    965.76 o
  14  14   8     4208.42     4215.94    931.09 o
  16  14   8    11165.91    11556.25   1135.18 o
  18  14   8      724.70      869.48    969.33 o
 -21  15   8      854.38      950.78   1301.98 o
 -19  15   8    10401.97     8600.09   1503.20 o
 -17  15   8     5137.04     6807.45   1237.14 o
 -15  15   8    33520.75    32853.54   2213.66 o
 -13  15   8       30.65     -436.11    721.82 o
 -11  15   8    26584.80    31347.03   1704.81 o
  -9  15   8     1585.45     2272.55    789.11 o
  -7  15   8    49766.94    51053.69   2289.50 o
  -5  15   8      369.54      807.12    831.41 o
  -3  15   8    75048.52    69141.81   3607.66 o
  -1  15   8    19535.13    19886.86   1234.65 o
   1  15   8    13845.67    13387.49   1018.17 o
   3  15   8     9081.56    12310.99   1491.98 o
   5  15   8    89121.97    79626.45   3945.74 o
   7  15   8    33398.71    30833.54   1660.47 o
   9  15   8      738.56      861.45    707.88 o
  11  15   8     1882.38     2944.10    809.50 o
  13  15   8    41956.46    41675.88   1895.03 o
  15  15   8    13994.74    13639.55   1913.81 o
 -20  16   8     2263.38     2737.86   1374.08 o
 -18  16   8    13984.82    12824.15   1597.68 o
 -16  16   8     6039.47     6146.94   3130.65 o
 -14  16   8    23900.08    25277.05   1957.00 o
 -12  16   8    18503.11    20863.16   1436.85 o
 -10  16   8    29990.96    30914.52   1720.61 o
  -8  16   8    20446.19    21859.37   1411.63 o
  -6  16   8    17859.76    18710.25   1633.28 o
  -4  16   8    17618.79    13174.03   1364.91 o
  -2  16   8    10722.95     9673.24   1255.05 o
   0  16   8    20545.93    20192.13   1688.61 o
   2  16   8      417.86      472.76    745.99 o
   4  16   8    10816.83    11580.94   1085.26 o
   6  16   8      476.62     -695.55    783.44 o
   8  16   8     5944.81     4934.62   1286.40 o
  10  16   8     4966.48     4573.08   1123.86 o
  12  16   8    21948.70    24168.42   1465.60 o
  14  16   8      403.12      685.62    926.06 o
 -17  17   8       23.47    -1387.85   1038.00 o
 -15  17   8    11680.46    12039.59   1537.93 o
 -13  17   8      277.76      516.54    903.15 o
 -11  17   8    16171.99    16800.33   1370.33 o
  -9  17   8     1097.97      487.10    971.52 o
  -7  17   8    29020.86    30457.13   2110.83 o
  -5  17   8     3561.88     4466.04   1091.18 o
  -3  17   8     2738.29     4123.07   1138.08 o
  -1  17   8     4153.38     3675.64   1067.16 o
   1  17   8    20814.81    17693.48   1647.30 o
   3  17   8     4695.88     4043.91   1341.13 o
   5  17   8     1274.60      153.99    776.80 o
   7  17   8      278.84     -287.99    880.13 o
   9  17   8    18908.01    19711.93   1483.49 o
  11  17   8     9982.61    10291.32   1741.89 o
  13  17   8      181.58      144.94   1111.72 o
 -16  18   8     6528.86     6668.90   1849.56 o
 -14  18   8    35156.52    30731.08   2283.45 o
 -12  18   8    31799.80    38414.00   2703.62 o
 -10  18   8    14257.75    14142.81   1745.48 o
  -8  18   8     8200.87     9384.86   1420.80 o
  -6  18   8    26850.06    24713.22   1951.42 o
  -4  18   8    32832.13    30514.51   2146.20 o
  -2  18   8     7717.50     6005.57   1225.74 o
   0  18   8      394.88      968.21   1069.39 o
   2  18   8     9839.65     9922.14   1846.90 o
   4  18   8    15902.84    16549.30   2728.97 o
   6  18   8     2933.39      892.39   1215.19 o
   8  18   8      207.67      723.86    971.36 o
  10  18   8     5527.11     5408.16   1362.16 o
 -11  19   8       24.08    -1476.11   1195.68 o
  -9  19   8        1.40    -1029.06   1185.65 o
  -7  19   8     1459.05      852.98   1539.97 o
  -5  19   8     9420.38     9852.81   1513.91 o
  -3  19   8     2844.66     2000.37   1201.01 o
  -1  19   8     1383.13     2555.85   1551.98 o
   1  19   8     3296.78     5288.92   1733.47 o
   3  19   8     1971.73     2606.47   1243.36 o
   5  19   8     3240.80     3449.50   1425.20 o
   7  19   8     9086.00    11366.48   2171.17 o
  -6  20   8      180.03    -1651.56   1255.92 o
  -4  20   8       51.48      467.97   1248.61 o
  -2  20   8     5416.88     4871.81   1439.51 o
   0  20   8     6149.44     3913.81   1394.18 o
   2  20   8       78.22      132.11   1211.97 o
 -30   1   9     1006.46     2313.16   1263.99 o
 -28   1   9     3721.63     4424.35    869.29 o
 -26   1   9     5233.94     5610.65    811.67 o
 -24   1   9      683.21      631.11    608.47 o
 -22   1   9        1.98     -780.62    520.41 o
 -20   1   9     6241.98     6799.53    839.02 o
 -18   1   9     5089.74     4257.83    528.62 o
 -16   1   9    55610.03    51766.55   1805.15 o
 -14   1   9    21823.90    22341.35    925.70 o
 -12   1   9      110.22      504.98    282.41 o
 -10   1   9    24333.59    27513.57    994.52 o
  -8   1   9   170673.92   178423.61   5488.54 o
  -6   1   9    57444.79    62452.70   1995.00 o
  -4   1   9     7382.54     7916.71    457.55 o
  -2   1   9    15579.85    13809.51    596.42 o
   0   1   9   171706.03   176373.80   7528.49 o
   2   1   9   177872.27   179971.89   7846.04 o
   4   1   9   116790.72   117225.08   5246.93 o
   6   1   9     4126.15     5114.98    730.52 o
   8   1   9    72673.21    72285.05   2844.14 o
  10   1   9   195946.52   185090.91   5872.07 o
  12   1   9    60648.80    56770.52   2970.51 o
  14   1   9     2438.16     2388.56   1154.32 o
  16   1   9    24643.52    23753.44   1388.71 o
  18   1   9    53157.75    56468.54   2545.35 o
  20   1   9     3335.63     4125.19    919.77 o
  22   1   9       20.97      131.25    892.04 o
  24   1   9     4988.67     4836.64   1693.60 o
 -31   2   9    11638.97    13965.90   1956.32 o
 -29   2   9    25873.57    27632.56   2108.08 o
 -27   2   9     1983.89     2618.69    812.13 o
 -25   2   9      818.75     1324.74    665.90 o
 -23   2   9    37416.91    37463.61   1557.03 o
 -21   2   9   202092.38   192304.81   6488.88 o
 -19   2   9    32919.09    31304.93   1287.79 o
 -17   2   9     4197.05     4147.92    505.66 o
 -15   2   9   130568.73   131316.11   4155.70 o
 -13   2   9   350369.28   357982.66  10925.34 o
 -11   2   9    47086.55    47056.01   1587.46 o
  -9   2   9      653.78     1259.47    254.11 o
  -7   2   9   210240.52   219864.39   6736.39 o
  -5   2   9   290289.38   313812.94  10978.43 o
  -3   2   9    62454.04    63273.91   1996.29 o
  -1   2   9    29284.43    29600.67   1962.79 o
   1   2   9    36829.15    37298.29   1893.00 o
   3   2   9   117690.80   117303.59   3668.35 o
   5   2   9    15856.46    12534.26    966.07 o
   7   2   9    10197.63     9847.08    713.43 o
   9   2   9    22817.96    21960.22   2106.83 o
  11   2   9    82300.54    78119.63   4698.53 o
  13   2   9     7076.12     6248.52    654.90 o
  15   2   9    44629.50    48531.58   2208.92 o
  17   2   9    37741.12    33865.16   3410.63 o
  19   2   9      614.06      960.51    766.19 o
  21   2   9      693.62      103.40    809.46 o
  23   2   9    36569.85    38824.12   2188.70 o
  25   2   9    13088.52    12961.36   2037.81 o
 -30   3   9     2338.41     3533.04   1394.52 o
 -28   3   9    51581.37    54395.61   4732.00 o
 -26   3   9    18181.32    20397.16   1433.32 o
 -24   3   9     4756.32     5075.85    900.53 o
 -22   3   9      137.65      305.10    571.19 o
 -20   3   9    50495.93    52616.26   1952.69 o
 -18   3   9     8504.67     8934.27    756.58 o
 -16   3   9    50732.14    50791.15   1803.74 o
 -14   3   9    58729.87    60830.92   2060.37 o
 -12   3   9    26770.71    26766.61   1659.94 o
 -10   3   9     1015.82      979.49    293.26 o
  -8   3   9   225165.00   241249.80   8578.59 o
  -6   3   9   162179.19   168203.34   6032.16 o
  -4   3   9    13255.52    13725.40    680.69 o
  -2   3   9      215.94     1332.00    307.07 o
   0   3   9   350822.25   374777.63  13131.55 o
   2   3   9   412183.16   420849.81  17743.55 o
   4   3   9    12527.88    13792.68    964.92 o
   6   3   9    39941.38    40327.45   1733.80 o
   8   3   9   166733.17   165088.69  12381.32 o
  10   3   9   320120.69   322459.13  10045.78 o
  12   3   9    12061.19    10850.62    751.78 o
  14   3   9     3679.08     3547.52    600.82 o
  16   3   9    15732.36    16796.90   1216.18 o
  18   3   9    70428.02    70311.56   3009.14 o
  20   3   9     9607.21     9682.58   1111.47 o
  22   3   9     3846.55     4018.92   1509.66 o
  24   3   9     1020.63     1896.61   1138.95 o
 -31   4   9     6998.30     6346.14   1622.78 o
 -29   4   9    22926.24    27770.93   2147.98 o
 -27   4   9      562.75     -923.51   2253.91 o
 -25   4   9     8622.92     8720.87   1659.77 o
 -23   4   9    35860.29    32724.27   2681.24 o
 -21   4   9    68267.01    68465.55   4025.35 o
 -19   4   9      360.44      463.13    478.39 o
 -17   4   9     5592.94     6193.35    594.13 o
 -15   4   9    58329.40    55989.41   1963.61 o
 -13   4   9   214486.45   213753.31   6617.08 o
 -11   4   9     2197.55     2328.47    357.28 o
  -9   4   9    77738.92    74492.38   2809.04 o
  -7   4   9     2204.98     1966.97    363.08 o
  -5   4   9   287064.13   317992.25  13715.11 o
  -3   4   9     5285.37     5723.56    409.37 o
  -1   4   9   335199.63   368820.88  12897.88 o
   1   4   9     2735.74     3525.09    408.88 o
   3   4   9   175371.42   176625.95   5511.83 o
   5   4   9     1354.47     1318.35    385.56 o
   7   4   9   149212.75   146871.14   4650.88 o
   9   4   9     4642.02     5579.73    575.90 o
  11   4   9    79142.62    70832.64   3464.34 o
  13   4   9    10196.32     8645.50    751.89 o
  15   4   9    22590.07    22884.84   2468.12 o
  17   4   9    10603.86     9799.28   1515.67 o
  19   4   9     5208.82     4578.50    954.20 o
  21   4   9     3004.83     2635.97    902.16 o
  23   4   9    14467.62    13643.73   1353.74 o
 -30   5   9      803.47      583.96   1673.42 o
 -28   5   9    15338.34    14711.21   1676.50 o
 -26   5   9     1902.35     2709.69   1093.54 o
 -24   5   9    24607.80    22814.45   1726.72 o
 -22   5   9    12871.51    12856.92   1284.40 o
 -20   5   9     6952.67     6410.16    707.40 o
 -18   5   9     1297.78     1353.86    514.96 o
 -16   5   9    60806.04    61290.68   2148.54 o
 -14   5   9    29231.57    27782.71   1302.22 o
 -12   5   9    23131.71    22683.87    887.73 o
 -10   5   9    37499.80    43101.69   1626.42 o
  -8   5   9   126345.79   123938.36   4520.78 o
  -6   5   9    20295.83    18712.51   1111.18 o
  -4   5   9    56545.77    54542.77   2032.24 o
  -2   5   9   146897.97   162809.63   5801.42 o
   0   5   9    47608.79    45471.68   1762.63 o
   2   5   9    66916.12    64062.24   2725.12 o
   4   5   9   141821.95   145902.45   4116.99 o
   6   5   9   138979.48   134490.19   4296.99 o
   8   5   9     7000.65     6561.87    534.60 o
  10   5   9    48942.62    46896.11   1606.99 o
  12   5   9     8551.50     8931.71    874.08 o
  14   5   9    56520.66    56026.14   2113.90 o
  16   5   9     1031.94     -211.02    667.64 o
  18   5   9    14071.71    13399.89   1390.43 o
  20   5   9      280.05     -548.68    826.35 o
  22   5   9     5894.15     8572.52   1470.15 o
  24   5   9        9.19      -34.48   1326.13 o
 -29   6   9       19.68      638.17   1213.57 o
 -27   6   9    13735.36    15351.74   1644.47 o
 -25   6   9    35726.93    35121.36   2288.73 o
 -23   6   9     7282.64     7189.04   1139.55 o
 -21   6   9     2028.04     2642.75    696.10 o
 -19   6   9    60241.89    63600.02   2601.66 o
 -17   6   9    97641.39    97044.48   3190.03 o
 -15   6   9    24189.03    26265.13   1283.19 o
 -13   6   9     6204.16     6245.32    404.22 o
 -11   6   9   115968.73   121764.76   4396.35 o
  -9   6   9   236756.59   252166.72  11005.03 o
  -7   6   9    81953.55    89891.44   4107.08 o
  -5   6   9     2388.54     2735.87    308.63 o
  -3   6   9    70316.70    68959.24   2572.56 o
  -1   6   9   242590.98   233183.52   7224.78 o
   1   6   9    26197.64    25623.82    995.91 o
   3   6   9    26193.28    25079.59   1196.85 o
   5   6   9     3628.82     3921.41    446.19 o
   7   6   9    60519.01    59710.30   1884.52 o
   9   6   9     5447.47     6134.30    567.73 o
  11   6   9    97747.62    99742.05   3025.38 o
  13   6   9    34009.57    34723.03   1494.03 o
  15   6   9     2114.88     2020.69    577.60 o
  17   6   9       18.41      329.83    658.41 o
  19   6   9    28525.41    28000.26   1733.22 o
  21   6   9     9040.47     9815.49   1193.03 o
  23   6   9       13.75     1183.00   1023.97 o
 -28   7   9      348.29     1146.14   1173.54 o
 -26   7   9       85.91     1037.17   1032.31 o
 -24   7   9     2261.12     1322.28   1001.87 o
 -22   7   9     6659.09     8000.69   1144.49 o
 -20   7   9      151.58      288.36    728.44 o
 -18   7   9     4069.79     4528.18    671.53 o
 -16   7   9      250.14      342.46    511.31 o
 -14   7   9      331.65      768.84    396.73 o
 -12   7   9    50623.36    53023.02   1824.33 o
 -10   7   9    42529.14    42808.09   1489.31 o
  -8   7   9    19354.79    21087.80    961.99 o
  -6   7   9   101205.22   104705.48   3350.91 o
  -4   7   9   170257.70   169499.44   5306.91 o
  -2   7   9   132109.80   136535.98   4318.38 o
   0   7   9   187616.39   188989.48   5916.96 o
   2   7   9   149970.00   145851.20   4790.70 o
   4   7   9   188839.30   192455.16   6012.33 o
   6   7   9   258961.81   250009.69   7804.18 o
   8   7   9   132217.53   130164.58   3796.62 o
  10   7   9    41227.51    38907.43   1424.61 o
  12   7   9    67100.89    68680.16   2216.80 o
  14   7   9    83725.23    85877.48   3554.69 o
  16   7   9    22443.01    22625.20   2460.29 o
  18   7   9     4537.11     5008.98    855.56 o
  20   7   9    11328.91    12203.67   1134.09 o
  22   7   9    10771.29    14346.38   1632.22 o
 -29   8   9     5584.15     5094.90   1977.67 o
 -27   8   9     2357.79     1854.26   1252.04 o
 -25   8   9     6461.95     6551.04   1253.49 o
 -23   8   9    13774.02    13318.41   1395.37 o
 -21   8   9    14620.52    16056.91   1463.92 o
 -19   8   9     7474.29     8046.92   1076.76 o
 -17   8   9     5287.80     6391.19    631.45 o
 -15   8   9     9025.74    10139.93    680.47 o
 -13   8   9    60194.09    62134.05   3255.16 o
 -11   8   9    34043.64    35146.93   1176.56 o
  -9   8   9    39869.70    41130.68   1324.96 o
  -7   8   9    26688.87    27973.26   1084.65 o
  -5   8   9    84078.06    79081.90   2599.55 o
  -3   8   9    60509.80    61635.09   2077.38 o
  -1   8   9    42275.94    41708.39   1484.22 o
   1   8   9    13171.01    14576.43   1336.73 o
   3   8   9    18523.19    19360.46   1504.09 o
   5   8   9      121.19      421.92    380.47 o
   7   8   9     7404.97     8366.08    680.66 o
   9   8   9     1874.69     2312.25    562.22 o
  11   8   9        3.94     -165.24    467.38 o
  13   8   9       74.67      229.38    491.71 o
  15   8   9     6934.78     7140.69    741.90 o
  17   8   9     5721.73     5660.21    864.68 o
  19   8   9     1870.59     1959.40   1022.00 o
  21   8   9      771.60      465.39    900.17 o
  23   8   9     1286.02     1613.06   1003.47 o
 -28   9   9     1455.76     4288.70   1332.28 o
 -26   9   9      531.28      886.61   1111.24 o
 -24   9   9     8452.36     8340.91   1291.71 o
 -22   9   9      135.71     -194.20    887.14 o
 -20   9   9    10771.37     9875.54   1230.73 o
 -18   9   9      899.48     1328.84   1274.41 o
 -16   9   9     9724.68    11021.86    905.61 o
 -14   9   9      317.13     -442.41    375.27 o
 -12   9   9    61068.92    59858.72   2267.82 o
 -10   9   9    27235.45    26685.13   1158.19 o
  -8   9   9     5042.09     5471.01    458.08 o
  -6   9   9     1910.92     2369.24    375.02 o
  -4   9   9    44695.67    44531.16   1587.13 o
  -2   9   9    14061.96    14150.34    702.35 o
   0   9   9    14267.54    14900.42    944.57 o
   2   9   9    41133.61    40458.00   1491.60 o
   4   9   9      247.73      306.52    465.75 o
   6   9   9    27204.03    29256.15   1454.77 o
   8   9   9     2275.81     2292.38    544.44 o
  10   9   9     7344.23     6900.76    703.90 o
  12   9   9     1050.84      773.35    743.49 o
  14   9   9    20377.14    20729.48   1077.78 o
  16   9   9      321.70      402.15    707.62 o
  18   9   9     4066.86     3437.77    835.06 o
  20   9   9     3031.95     3039.39    908.24 o
  22   9   9     9647.53    10145.80   1252.44 o
 -27  10   9     9538.32     9693.32   1523.47 o
 -25  10   9    23147.06    23993.83   1992.36 o
 -23  10   9     2991.68     3654.47   1717.45 o
 -21  10   9      947.85     1191.07   1339.80 o
 -19  10   9    32474.83    32577.09   2096.20 o
 -17  10   9    91983.82    95657.44   4639.90 o
 -15  10   9    15811.89    13858.32   1461.63 o
 -13  10   9     1083.37      701.87    553.97 o
 -11  10   9    50853.81    49587.37   2493.18 o
  -9  10   9   131444.55   125611.79   4770.87 o
  -7  10   9      506.40     1216.33    396.36 o
  -5  10   9    15799.65    17335.60    981.94 o
  -3  10   9     4193.88     4793.06    619.06 o
  -1  10   9   101758.12    97955.96   5743.72 o
   1  10   9     5937.95     6873.53    546.20 o
   3  10   9    31367.19    31176.92   2759.67 o
   5  10   9     2252.49     2794.33    889.50 o
   7  10   9    70248.80    63689.24   2311.36 o
   9  10   9    30743.95    30362.80   1362.68 o
  11  10   9    33554.96    30019.45   1400.15 o
  13  10   9    18208.78    15742.26   1085.95 o
  15  10   9    15148.65    13721.03   1054.59 o
  17  10   9     2637.97     1082.67    682.81 o
  19  10   9    15079.12    16816.13   1298.99 o
  21  10   9    13249.95    14144.63   1313.43 o
 -26  11   9     2046.22     2124.54   1340.34 o
 -24  11   9    37407.57    38724.50   2555.69 o
 -22  11   9    15621.84    16437.89   1629.91 o
 -20  11   9    16042.09    15081.34   1511.22 o
 -18  11   9     1852.70     2599.15    942.33 o
 -16  11   9    40540.55    41786.76   1969.82 o
 -14  11   9     8397.28     9434.15    884.93 o
 -12  11   9    60533.05    59000.94   3330.53 o
 -10  11   9    68820.48    65655.05   2343.86 o
  -8  11   9     5770.80     5721.33    776.47 o
  -6  11   9     2551.81     2702.01    480.68 o
  -4  11   9   138418.11   131666.58   4236.95 o
  -2  11   9   153006.09   151646.00   4844.34 o
   0  11   9     8522.33     9587.25    659.78 o
   2  11   9     3203.34     3541.77    598.40 o
   4  11   9   136779.58   128582.29   4861.14 o
   6  11   9   158933.36   145661.92   6300.13 o
   8  11   9     5268.65     6316.37    696.96 o
  10  11   9     1103.00       -4.33    638.32 o
  12  11   9    48174.32    47032.28   1931.95 o
  14  11   9    87819.01    84889.50   3091.89 o
  16  11   9    10518.11     9064.20    989.81 o
  18  11   9      795.88       26.36    879.00 o
  20  11   9     9707.81    11047.52   1949.69 o
 -25  12   9    40145.22    42825.21   2799.68 o
 -23  12   9     5114.08     4822.38   1666.74 o
 -21  12   9      598.95      927.11   1089.80 o
 -19  12   9    50389.22    51652.53   2928.80 o
 -17  12   9   100265.74    96606.01   4748.04 o
 -15  12   9    36049.38    37599.82   2256.71 o
 -13  12   9      853.29     1533.84    665.28 o
 -11  12   9    79504.24    84331.05   3481.65 o
  -9  12   9   136851.55   128457.52   4905.61 o
  -7  12   9    31327.37    31973.44   1568.41 o
  -5  12   9    23837.36    25740.79   1277.02 o
  -3  12   9    31430.72    33543.83   2376.31 o
  -1  12   9   212587.14   202392.98   6395.50 o
   1  12   9    15298.37    14815.16   1083.88 o
   3  12   9    32550.06    39264.83   2329.12 o
   5  12   9      385.21      417.37    559.22 o
   7  12   9    82540.06    79078.90   3217.25 o
   9  12   9     8114.73     9564.79    826.94 o
  11  12   9    36611.60    36572.88   1626.23 o
  13  12   9     8160.10     8560.23    939.57 o
  15  12   9     4094.86     3570.18    842.26 o
  17  12   9      526.56     1134.37    855.49 o
  19  12   9    13622.31    14426.32   1445.33 o
 -24  13   9    11730.12    13412.38   1735.46 o
 -22  13   9     6061.81     3258.22   1246.95 o
 -20  13   9    10391.37    10410.59   1446.04 o
 -18  13   9     2623.64     3586.10   1049.01 o
 -16  13   9     2704.70     3054.64    961.91 o
 -14  13   9       96.94      176.21    707.46 o
 -12  13   9    31285.81    32515.90   2156.36 o
 -10  13   9    38116.42    44289.36   2039.28 o
  -8  13   9     2227.40     1921.04   1118.00 o
  -6  13   9     6638.95     6535.77    793.34 o
  -4  13   9    85644.23    85683.41   3435.53 o
  -2  13   9    85244.90    91471.07   3560.70 o
   0  13   9     4098.77     4281.59    828.64 o
   2  13   9     2342.66     2759.40    849.18 o
   4  13   9    71533.84    64508.39   2695.39 o
   6  13   9    93175.57    85962.11   3460.17 o
   8  13   9      726.74       94.77    679.21 o
  10  13   9     1126.16     1608.19    662.34 o
  12  13   9    18718.72    18082.66   1180.47 o
  14  13   9    41167.77    40043.88   1836.80 o
  16  13   9     6886.56     7202.67   1003.56 o
  18  13   9      240.14     -164.80    940.25 o
 -23  14   9      209.74      570.82   1697.44 o
 -21  14   9     4183.44     4309.87   1368.24 o
 -19  14   9       33.11    -1012.35   1000.91 o
 -17  14   9     3751.11     3610.11   1133.16 o
 -15  14   9     1706.30     2118.71    874.07 o
 -13  14   9    18927.43    20936.45   1351.59 o
 -11  14   9      466.28     -520.00    660.24 o
  -9  14   9     1238.64     1078.94    843.42 o
  -7  14   9     4580.54     2686.29    840.75 o
  -5  14   9    18879.53    17963.87   1508.67 o
  -3  14   9       26.99      633.59    760.41 o
  -1  14   9     1130.50     1276.19    638.52 o
   1  14   9     6584.17     7214.45    912.87 o
   3  14   9    16120.13    16162.47   5455.28 o
   5  14   9     1252.42     2326.80    702.15 o
   7  14   9    17273.78    18317.88   1267.12 o
   9  14   9     7888.72     8112.21    982.55 o
  11  14   9     3385.45     3453.38    802.46 o
  13  14   9     1446.38     1216.69    804.10 o
  15  14   9     7191.18     8549.13   1479.65 o
  17  14   9     3775.86     5035.97   1089.15 o
 -22  15   9      746.88     1449.88   1338.03 o
 -20  15   9      490.34      298.00   1257.17 o
 -18  15   9      153.81      -53.70   1148.31 o
 -16  15   9      616.76     1044.95   1961.66 o
 -14  15   9      460.13      770.02    818.21 o
 -12  15   9      175.96     -332.86    742.09 o
 -10  15   9     8036.77     8378.31   1583.24 o
  -8  15   9     9543.25    12041.48   1069.66 o
  -6  15   9     6435.42     7551.25   2180.51 o
  -4  15   9    13447.72    11619.67   1279.79 o
  -2  15   9    28292.77    25236.01   1832.37 o
   0  15   9    51778.28    48570.23   2769.77 o
   2  15   9    47824.96    47630.48   3347.71 o
   4  15   9    32243.16    34316.94   3390.68 o
   6  15   9    18704.18    18900.29   1292.93 o
   8  15   9    30212.11    30975.72   2093.50 o
  10  15   9    32766.72    28788.95   1709.30 o
  12  15   9    15529.40    16974.79   1621.85 o
  14  15   9     3498.15     3275.28    960.45 o
 -19  16   9    17368.61    16645.76   1811.43 o
 -17  16   9    27946.54    30384.67   2708.96 o
 -15  16   9    12536.69    14440.00   1611.63 o
 -13  16   9     9396.44    10405.14   1150.10 o
 -11  16   9    32667.77    34211.81   2527.24 o
  -9  16   9    49170.41    54661.31   2502.77 o
  -7  16   9    35725.10    35271.21   2467.42 o
  -5  16   9    10143.77    10079.91   1637.38 o
  -3  16   9    13033.15    14314.58   1641.39 o
  -1  16   9    30032.96    27532.01   1999.67 o
   1  16   9     9826.71    10022.94   1318.22 o
   3  16   9       55.35       39.72    969.51 o
   5  16   9       35.56      185.04    733.82 o
   7  16   9     2816.17     2921.02    866.99 o
   9  16   9       18.06       55.98    877.58 o
  11  16   9     4776.57     4238.23   1074.40 o
  13  16   9     4081.54     5513.15   1561.78 o
 -18  17   9      117.49     -951.33   1143.95 o
 -16  17   9    10066.49    10803.26   2197.86 o
 -14  17   9     1500.13      882.94   1101.01 o
 -12  17   9    14286.97    15965.44   1343.27 o
 -10  17   9    10241.77    11509.78   1469.91 o
  -8  17   9     2904.36     3305.01   1138.30 o
  -6  17   9        9.56     1425.91    984.17 o
  -4  17   9    22636.09    23244.47   1871.83 o
  -2  17   9    30767.45    29129.06   2276.59 o
   0  17   9     4652.41     4232.45   1152.64 o
   2  17   9     3169.35     3199.18   1450.56 o
   4  17   9    26501.42    22954.15   2484.77 o
   6  17   9    37092.95    39739.98   2694.56 o
   8  17   9     9212.59     7831.30   1257.35 o
  10  17   9      219.92     -338.24    963.04 o
  12  17   9     8392.92    11276.23   2004.23 o
 -15  18   9       46.51     1091.94   1248.12 o
 -13  18   9     9325.03    11510.55   1404.31 o
 -11  18   9     5827.32     6666.10   2225.88 o
  -9  18   9    24701.63    27433.90   2140.11 o
  -7  18   9      126.53      168.97   1050.19 o
  -5  18   9     8177.31     8263.95   1349.33 o
  -3  18   9     1381.27     1120.92   1065.59 o
  -1  18   9    19210.99    20859.81   1845.66 o
   1  18   9      665.73     1389.19   1140.95 o
   3  18   9     8683.86     8246.61   1407.18 o
   5  18   9     1065.34      156.59   1204.30 o
   7  18   9    14262.70    13948.42   1835.95 o
   9  18   9     3425.12     2878.98   1460.81 o
 -12  19   9     8939.15     9726.64   1691.32 o
 -10  19   9     4292.75     6690.60   1483.62 o
  -8  19   9    17058.07    19284.53   2024.38 o
  -6  19   9    10417.00     5561.57   1537.30 o
  -4  19   9     5417.33     6545.86   2283.26 o
  -2  19   9     4701.51     4878.21   1329.37 o
   0  19   9    16142.99    15283.46   1716.23 o
   2  19   9    19626.46    22068.23   2018.16 o
   4  19   9     2176.51     2159.27   2215.21 o
   6  19   9     8583.96    11913.45   1793.86 o
  -5  20   9    41247.48    41326.29   3950.01 o
  -3  20   9     5353.66     8365.62   1713.45 o
  -1  20   9     4646.02     6416.17   1549.95 o
 -30   0  10    44002.98    46660.79   3990.04 o
 -28   0  10    14768.71    11880.35   2008.36 o
 -26   0  10     4991.10     5237.99   1101.62 o
 -24   0  10     8894.00     6736.11   1069.65 o
 -22   0  10   137197.67   140163.84   6433.41 o
 -20   0  10    59552.79    56797.69   2898.88 o
 -18   0  10    24102.75    24985.83   1512.66 o
 -16   0  10    24904.47    28541.95   1626.71 o
 -14   0  10   330680.88   344527.59  14874.61 o
 -12   0  10   220647.38   226748.86   9813.54 o
 -10   0  10    65451.94    68442.70   3127.59 o
  -8   0  10     2583.96     2650.16    423.88 o
  -6   0  10   242545.48   245912.14  10635.68 o
  -4   0  10   252435.16   294597.56  12729.65 o
  -2   0  10    20656.37    19916.21   1227.70 o
   0   0  10    36328.56    35661.81   1458.70 o
   2   0  10     1161.66      771.32    720.61 o
   4   0  10    63703.36    65756.94   4489.13 o
   6   0  10   306609.69   333642.09  20385.24 o
   8   0  10   121129.42   120854.19   7830.62 o
  10   0  10     6532.07     6082.41    794.00 o
  12   0  10     3930.03     4294.30   1230.37 o
  14   0  10   161005.83   147490.05   9605.46 o
  16   0  10   151122.61   145800.61   9589.44 o
  18   0  10     4712.22     5973.05   1724.12 o
  20   0  10     6280.11     7534.37   1924.29 o
  22   0  10    21372.94    22875.34   3127.98 o
  24   0  10    43815.66    43946.49   4478.45 o
 -31   1  10     1913.81      678.87   1475.35 o
 -29   1  10     4519.76     7152.72   1321.05 o
 -27   1  10     4139.68     3655.53   1283.31 o
 -25   1  10    16809.05    15194.00   1064.76 o
 -23   1  10    49664.43    49271.36   1898.79 o
 -21   1  10    12181.45    12262.25    823.85 o
 -19   1  10    28475.71    30353.20   1249.26 o
 -17   1  10    44931.31    44573.75   1621.65 o
 -15   1  10   199291.55   200120.63   6196.55 o
 -13   1  10     4622.59     5890.81    439.32 o
 -11   1  10   129953.29   136401.11   4246.53 o
  -9   1  10   131617.14   140246.88   4348.30 o
  -7   1  10   439798.09   487137.06  14761.68 o
  -5   1  10   228210.97   250420.42   7638.10 o
  -3   1  10     1560.28     1722.60    350.28 o
  -1   1  10    91378.76    89249.99   3232.73 o
   1   1  10   539941.75   613337.44  21011.46 o
   3   1  10   126517.95   127343.85   5671.90 o
   5   1  10    63454.89    65655.34   3151.95 o
   7   1  10     9975.00     8943.46    935.38 o
   9   1  10   291618.06   288375.78  10401.73 o
  11   1  10    18101.90    17518.52    880.77 o
  13   1  10    13009.80    11443.25   1193.47 o
  15   1  10       28.89      -95.13    778.73 o
  17   1  10    74945.35    71207.50   3747.17 o
  19   1  10    11418.81    11825.93   1493.76 o
  21   1  10    12226.44    10861.81   1546.01 o
  23   1  10     2184.97     1006.96   2097.77 o
 -30   2  10    15854.23    16522.01   1844.01 o
 -28   2  10       87.93      834.02    922.40 o
 -26   2  10     7745.73     7109.69    890.69 o
 -24   2  10     1305.57     1907.50    653.55 o
 -22   2  10    45557.43    46037.75   2125.34 o
 -20   2  10     3977.01     4559.96    916.07 o
 -18   2  10    25861.08    27316.56   1145.08 o
 -16   2  10     1881.64     2906.18    515.35 o
 -14   2  10    84392.28    82175.23   2669.25 o
 -12   2  10    77417.20    81004.79   2606.84 o
 -10   2  10      841.61      731.77    263.76 o
  -8   2  10      286.80      663.51    224.58 o
  -6   2  10   102575.55   108448.80   3411.87 o
  -4   2  10   178614.48   185633.05   7023.24 o
  -2   2  10    19731.31    20292.31    928.35 o
   0   2  10    30436.18    27660.00   1212.56 o
   2   2  10    58588.50    61211.09   3539.00 o
   4   2  10    19595.32    21564.71   1314.94 o
   6   2  10    67415.34    67776.23   3260.81 o
   8   2  10    54543.04    51101.21   2506.06 o
  10   2  10    13534.41    12126.80    898.13 o
  12   2  10     2389.19     3567.63    675.42 o
  14   2  10    12649.80    12735.25   3214.72 o
  16   2  10    35640.16    34375.79   2261.07 o
  18   2  10     1401.73     1783.05   1186.34 o
  20   2  10    14474.60    15375.20   1705.06 o
  22   2  10       67.64     -235.75   1220.94 o
  24   2  10     8718.67     9826.18   1836.94 o
 -31   3  10     3364.97     3207.43   1472.26 o
 -29   3  10       10.10    -2126.96   2211.20 o
 -27   3  10       40.09     -444.16   1264.80 o
 -25   3  10     3699.79     4772.31    859.47 o
 -23   3  10       94.72      -13.62    603.39 o
 -21   3  10     2571.91     2399.96    582.34 o
 -19   3  10     7126.15     8936.12    703.82 o
 -17   3  10     1249.23     1294.53    471.15 o
 -15   3  10      462.72      615.82    395.17 o
 -13   3  10    34053.66    33254.18   1238.29 o
 -11   3  10    91569.63    89540.60   2862.16 o
  -9   3  10   121060.61   123486.04   4491.23 o
  -7   3  10     1488.34     1899.73    669.20 o
  -5   3  10    32537.67    33999.25   1341.46 o
  -3   3  10    73954.61    77454.70   4278.91 o
  -1   3  10    15539.97    15708.45    790.77 o
   1   3  10    24257.46    26416.69   1909.62 o
   3   3  10     3151.80     3176.39    499.25 o
   5   3  10    34574.66    32002.51   1467.33 o
   7   3  10    27395.26    27256.41   1329.57 o
   9   3  10     5430.31     5843.83    669.69 o
  11   3  10    26778.46    24308.52   1311.58 o
  13   3  10    29626.94    28628.56   1918.42 o
  15   3  10     8671.06     9067.92   1078.60 o
  17   3  10       82.81      785.77    706.91 o
  19   3  10     3551.38     5915.83    998.96 o
  21   3  10     6867.52     7005.27   1207.66 o
  23   3  10     4825.06     4843.83   1400.52 o
 -30   4  10    10435.32    12253.97   1660.62 o
 -28   4  10    14404.16    16923.60   1691.29 o
 -26   4  10    21379.20    23603.14   3851.26 o
 -24   4  10    29454.23    25680.38   4694.76 o
 -22   4  10    41859.06    41605.59   1904.61 o
 -20   4  10    46895.91    47573.16   1819.38 o
 -18   4  10    83614.12    84097.92   2848.22 o
 -16   4  10   103631.71    95519.38   4108.05 o
 -14   4  10    94361.08    95117.91   3096.16 o
 -12   4  10    56828.66    56916.70   1925.43 o
 -10   4  10    68205.34    71363.69   2717.69 o
  -8   4  10    15030.48    14325.42    778.45 o
  -6   4  10    43095.15    42859.47   2095.46 o
  -4   4  10     4447.02     5094.29    685.53 o
  -2   4  10    14983.50    13655.72    698.92 o
   0   4  10     6565.57     7156.78    543.01 o
   2   4  10    11235.31    12192.21    977.34 o
   4   4  10     1979.76     1787.75    408.84 o
   6   4  10      653.56      804.73    413.81 o
   8   4  10    17039.19    19251.57    882.80 o
  10   4  10     5158.35     5545.18    711.80 o
  12   4  10     1192.97     1377.25    532.25 o
  14   4  10    14045.40    12701.25    891.49 o
  16   4  10    27196.53    27854.46   1596.51 o
  18   4  10    17794.21    19507.17   1401.13 o
  20   4  10    21535.14    21809.00   1554.90 o
  22   4  10    11069.99    10844.30   1344.22 o
  24   4  10     7801.71     9488.46   4231.58 o
 -29   5  10     8130.20     9636.46   2706.29 o
 -27   5  10     4608.93     3779.52   1193.34 o
 -25   5  10     2787.04     3390.06   1011.56 o
 -23   5  10     6922.43     6217.63    972.32 o
 -21   5  10      723.62      907.73    588.77 o
 -19   5  10      402.87      688.46    481.93 o
 -17   5  10    31128.39    30505.96   2393.03 o
 -15   5  10    96887.56   101003.78   3801.84 o
 -13   5  10    62584.74    65154.13   2463.13 o
 -11   5  10    23801.19    28672.30   1299.35 o
  -9   5  10   155989.50   166266.47   6012.30 o
  -7   5  10   392909.34   424341.41  18264.82 o
  -5   5  10   207519.95   214522.06   9367.73 o
  -3   5  10     3835.77     4486.84    446.73 o
  -1   5  10    61337.20    58205.37   2415.91 o
   1   5  10   316868.25   316313.81  11148.47 o
   3   5  10    84024.60    79577.83   3680.87 o
   5   5  10    32972.18    36079.15   1409.07 o
   7   5  10    92364.34    93634.19   4232.09 o
   9   5  10   128448.57   129577.38   4850.93 o
  11   5  10    34381.71    34952.47   1333.17 o
  13   5  10     7714.61     7190.53    738.58 o
  15   5  10    16789.51    16276.57   1513.20 o
  17   5  10    28200.41    30522.45   1751.22 o
  19   5  10    18265.20    18603.38   1824.54 o
  21   5  10       18.38     -791.52    885.18 o
  23   5  10      128.75     -412.24   1031.67 o
 -30   6  10    16349.45    17361.74   1893.30 o
 -28   6  10      662.29     -452.45   1097.41 o
 -26   6  10     4115.43     3399.45   1153.84 o
 -24   6  10     7754.01     9006.33   1202.51 o
 -22   6  10    68065.95    65831.77   3405.19 o
 -20   6  10    21832.60    23451.31   1815.62 o
 -18   6  10      787.92      646.88    555.59 o
 -16   6  10      992.55      385.06    520.65 o
 -14   6  10   112290.88   104652.48   3587.43 o
 -12   6  10    66130.10    65360.65   2481.98 o
 -10   6  10    19360.28    20138.17   1019.20 o
  -8   6  10    58186.71    58966.84   2834.17 o
  -6   6  10    53843.47    50872.73   3209.38 o
  -4   6  10    49591.78    52362.85   2008.83 o
  -2   6  10    52343.38    55466.99   2130.94 o
   0   6  10    37502.41    39067.78   1415.75 o
   2   6  10    16328.41    16599.29    882.17 o
   4   6  10    42089.30    44144.86   2500.50 o
   6   6  10    77957.02    72556.47   2307.91 o
   8   6  10    68670.88    70088.83   2815.27 o
  10   6  10       17.84      -39.26    466.32 o
  12   6  10      848.31     1219.26    527.28 o
  14   6  10    32040.23    33493.16   1374.84 o
  16   6  10    46278.70    48368.58   2034.30 o
  18   6  10     4467.59     5449.78    793.75 o
  20   6  10     2382.67     2209.51    784.04 o
  22   6  10     6048.54     9413.72   1053.40 o
 -29   7  10     6301.31     9249.73   2173.84 o
 -27   7  10    11730.47    11254.49   1532.33 o
 -25   7  10     8901.17    11348.77   1412.42 o
 -23   7  10    25638.22    25498.96   1874.87 o
 -21   7  10     9810.94     9871.36   2049.73 o
 -19   7  10    49384.29    49352.68   2154.17 o
 -17   7  10    15927.36    15507.66   2067.41 o
 -15   7  10    73907.91    71488.87   2822.58 o
 -13   7  10    12361.46    13550.60    869.80 o
 -11   7  10   106712.95   105230.20   4832.46 o
  -9   7  10     9001.12     9752.81    718.52 o
  -7   7  10    87270.52    95180.01   4363.14 o
  -5   7  10     1745.66     1952.36    340.92 o
  -3   7  10   173575.34   171276.59   5383.03 o
  -1   7  10     4272.49     4699.27    425.74 o
   1   7  10    68772.27    66338.83   3108.41 o
   3   7  10     2049.65     2775.08    791.43 o
   5   7  10    63940.67    58979.66   2075.78 o
   7   7  10    20308.47    21290.08   1004.40 o
   9   7  10    71965.79    70611.87   3660.85 o
  11   7  10     2515.96     2501.04    558.16 o
  13   7  10    32763.41    34356.02   1483.82 o
  15   7  10     6432.79     6236.44    735.42 o
  17   7  10    31372.09    28296.88   1516.20 o
  19   7  10     4728.28     3037.48    853.91 o
  21   7  10    15841.89    15842.59   1439.97 o
  23   7  10     4146.45     4485.98   1119.72 o
 -28   8  10     2331.11     1372.53   1285.68 o
 -26   8  10    49896.52    52024.00   3917.98 o
 -24   8  10    15890.09    17653.99   1661.84 o
 -22   8  10     7267.10     8040.73   1168.37 o
 -20   8  10      751.82      605.55    854.98 o
 -18   8  10   150398.41   151848.06   5744.53 o
 -16   8  10    45616.80    45802.64   1734.28 o
 -14   8  10    46958.09    47865.84   1794.53 o
 -12   8  10      918.39     1631.22    457.48 o
 -10   8  10   212957.67   216381.17   6838.25 o
  -8   8  10    84750.67    84576.44   2784.16 o
  -6   8  10    27029.06    27360.81   1064.73 o
  -4   8  10    17845.66    17771.00    795.39 o
  -2   8  10    46137.09    45892.59   1961.83 o
   0   8  10    13400.05    14943.34    731.59 o
   2   8  10    24510.44    25325.88   1032.71 o
   4   8  10    88996.11    91024.23   3028.30 o
   6   8  10      817.48     1315.47    561.50 o
   8   8  10     3948.81     4688.23    716.99 o
  10   8  10    43585.57    48757.18   1723.20 o
  12   8  10   101895.00    96560.17   2973.38 o
  14   8  10        7.07     -657.04    544.94 o
  16   8  10     7346.40     8179.85    810.47 o
  18   8  10    27067.05    29793.77   1927.67 o
  20   8  10    50356.25    49599.23   2529.56 o
  22   8  10      191.28      872.11    971.17 o
 -27   9  10     3813.62     1907.01   1221.14 o
 -25   9  10     3945.20     5648.59   1237.26 o
 -23   9  10    11323.51    12604.48   2428.72 o
 -21   9  10    23278.76    20998.71   1700.78 o
 -19   9  10    57128.83    59073.07   3140.16 o
 -17   9  10       28.17     -682.03    591.66 o
 -15   9  10     7127.18     3716.45   1315.17 o
 -13   9  10    62516.32    62527.21   2213.91 o
 -11   9  10   245778.95   261593.69   9571.42 o
  -9   9  10    23797.10    22739.50   1214.75 o
  -7   9  10       58.47       -0.12    366.72 o
  -5   9  10    62383.62    60811.68   2096.59 o
  -3   9  10   373560.50   398570.50  12259.50 o
  -1   9  10   167931.98   167208.14   5263.50 o
   1   9  10    14654.56    15024.02    759.81 o
   3   9  10    71811.16    65097.78   5659.11 o
   5   9  10   136358.88   132597.31   5006.20 o
   7   9  10    72146.24    74556.14   4948.85 o
   9   9  10      195.59      932.23    536.96 o
  11   9  10    27624.08    26256.36   1295.65 o
  13   9  10   114222.50   116723.41   3989.69 o
  15   9  10    23401.02    23393.16   1221.56 o
  17   9  10     4289.26     2798.17    813.07 o
  19   9  10      158.94      272.37    834.36 o
  21   9  10    23264.87    24078.39   1584.91 o
 -26  10  10    30660.78    36356.93   2538.18 o
 -24  10  10    18451.83    19954.44   1823.10 o
 -22  10  10      634.54     1709.59   1294.43 o
 -20  10  10    21552.51    23674.38   1834.79 o
 -18  10  10    50198.86    47269.97   2682.93 o
 -16  10  10    48625.07    47472.12   2138.85 o
 -14  10  10     2402.34     3592.62    940.79 o
 -12  10  10      319.91     -317.76    617.56 o
 -10  10  10    89496.63    93710.14   3154.20 o
  -8  10  10    74599.02    68190.84   3439.92 o
  -6  10  10    12165.40    13494.24    729.49 o
  -4  10  10      404.87      737.07    392.82 o
  -2  10  10    40956.84    42792.11   1580.40 o
   0  10  10    27100.63    26138.98   1670.72 o
   2  10  10     8157.88     8818.00   1236.10 o
   4  10  10    11349.90    11108.04   1890.35 o
   6  10  10     6370.20     6277.76    756.58 o
   8  10  10      414.53      788.97    635.02 o
  10  10  10    47383.47    46740.41   1887.85 o
  12  10  10    25232.63    24675.67   1312.55 o
  14  10  10     1121.75     -271.54    635.19 o
  16  10  10      350.80     1030.90    773.94 o
  18  10  10     9043.97    10288.63   1096.11 o
  20  10  10    20227.05    21346.99   1555.43 o
 -25  11  10       51.56      625.13   1289.34 o
 -23  11  10      113.31     -306.94   1073.11 o
 -21  11  10     2453.50     1082.45   1011.18 o
 -19  11  10      305.92      667.04   1418.53 o
 -17  11  10      795.25      169.27    757.67 o
 -15  11  10      539.57      786.53    642.58 o
 -13  11  10     2578.92     2390.28    738.15 o
 -11  11  10    11117.87    12820.79    821.48 o
  -9  11  10    22866.57    25586.00   1732.23 o
  -7  11  10     5197.67     4595.44    703.32 o
  -5  11  10     1664.62     1741.52    816.23 o
  -3  11  10    11837.28    12741.92   1672.27 o
  -1  11  10    23526.45    20663.17    958.17 o
   1  11  10     1160.27     1793.52    657.38 o
   3  11  10    11478.10    12876.48   1305.47 o
   5  11  10     6756.16     7035.99    793.93 o
   7  11  10      693.35      420.96    614.99 o
   9  11  10      150.58      208.98    638.86 o
  11  11  10     7100.58     7894.03    849.33 o
  13  11  10     2282.07     2397.79    773.20 o
  15  11  10      304.90      970.83    746.92 o
  17  11  10       25.32      775.60    805.88 o
  19  11  10     2128.90     1870.81   1071.96 o
 -24  12  10     4092.61     6946.84   1465.10 o
 -22  12  10      710.60     1614.45   1109.29 o
 -20  12  10     3124.62     3425.32   1161.59 o
 -18  12  10     8492.69     9636.53   2025.71 o
 -16  12  10    10766.09    12990.11   1375.84 o
 -14  12  10      207.71      610.42    681.73 o
 -12  12  10    10022.09     9074.92    907.43 o
 -10  12  10    12132.85    13447.10    868.68 o
  -8  12  10    18236.38    17262.67   1121.75 o
  -6  12  10     1993.18     1223.94    604.42 o
  -4  12  10     3498.53     3251.93    779.70 o
  -2  12  10     2388.45     2734.01    722.77 o
   0  12  10     3223.08     4149.96    688.15 o
   2  12  10      128.82      122.92    637.21 o
   4  12  10     6220.63     4579.54    698.24 o
   6  12  10      212.87     -275.05    675.03 o
   8  12  10     5200.18     5974.37    883.53 o
  10  12  10      343.01      900.37    755.74 o
  12  12  10     6806.19     8739.84    930.36 o
  14  12  10     1320.82     1748.22    813.63 o
  16  12  10        7.59     1336.39    868.98 o
  18  12  10      687.31     1118.00   1105.34 o
 -23  13  10     1488.84      724.95   1206.15 o
 -21  13  10    10202.42    10163.54   2127.13 o
 -19  13  10    10581.55    13073.73   2012.37 o
 -17  13  10     1711.16     2020.45   1881.59 o
 -15  13  10      864.08       53.01    757.35 o
 -13  13  10    17824.41    19094.38   1558.42 o
 -11  13  10    58337.51    54631.98   2449.42 o
  -9  13  10    10119.16    12808.09   1039.62 o
  -7  13  10      188.05     -608.95    599.84 o
  -5  13  10    22197.41    22096.77   1630.73 o
  -3  13  10   147254.20   135568.86   7087.33 o
  -1  13  10    64749.75    67213.34   2764.91 o
   1  13  10      607.27      588.82    572.09 o
   3  13  10    44783.07    48074.55   3607.05 o
   5  13  10   107065.23   112854.18   4363.39 o
   7  13  10    29584.85    29480.46   1770.10 o
   9  13  10      209.98     -130.29    708.36 o
  11  13  10    11007.50    10877.15   1241.46 o
  13  13  10    29688.03    28968.89   1544.39 o
  15  13  10    10115.41     9922.14   1098.28 o
  17  13  10      140.22       -1.36    965.51 o
 -22  14  10      126.34     -458.69   1236.43 o
 -20  14  10     7797.17     8150.79   1463.89 o
 -18  14  10    44912.83    46586.97   2854.07 o
 -16  14  10    24357.94    21980.08   1803.75 o
 -14  14  10      582.22      726.56    769.15 o
 -12  14  10      253.14     -579.54    990.07 o
 -10  14  10    66080.85    69375.50   2948.79 o
  -8  14  10    66293.81    65319.61   2776.92 o
  -6  14  10     1118.78      333.22    670.98 o
  -4  14  10    16393.49    15520.17   1434.55 o
  -2  14  10    21490.80    23008.18   2023.04 o
   0  14  10    22064.90    22946.03   1754.48 o
   2  14  10    25765.09    25119.89   1412.97 o
   4  14  10    21393.78    20542.27   1534.83 o
   6  14  10       45.54     -599.44    691.57 o
   8  14  10      220.84     -251.73    769.79 o
  10  14  10    42573.66    40944.95   2101.20 o
  12  14  10    36404.04    37753.39   2649.36 o
  14  14  10     3079.96     4652.73   1243.49 o
  16  14  10       36.96    -1169.41   1077.94 o
 -21  15  10     9342.23     7435.25   1520.82 o
 -19  15  10    26345.77    29688.08   2671.59 o
 -17  15  10     1149.99     2330.13   1214.58 o
 -15  15  10     9164.45    10286.11   1153.94 o
 -13  15  10    10659.85    10787.28   1993.02 o
 -11  15  10    69896.30    69411.03   2991.97 o
  -9  15  10     2045.62     2315.97    901.31 o
  -7  15  10     3823.34     6024.99    897.52 o
  -5  15  10    17929.87    16614.41   1554.65 o
  -3  15  10   122418.30   115936.24   5653.25 o
  -1  15  10    20131.26    19486.00   1678.82 o
   1  15  10     1915.85     -284.85    915.45 o
   3  15  10    15076.52    17619.52   3186.69 o
   5  15  10    82616.49    83948.14   4353.13 o
   7  15  10    11692.68    11417.74   1132.83 o
   9  15  10     2293.50     1987.52    892.30 o
  11  15  10     1354.60      666.56    925.09 o
  13  15  10    36666.13    36245.71   3985.58 o
  15  15  10     6884.95     6434.25   1645.78 o
 -20  16  10     1376.71      606.09   1378.43 o
 -18  16  10    17140.50    22264.18   4805.40 o
 -16  16  10     5371.42     6466.77   1339.80 o
 -14  16  10    19894.46    20717.30   1503.73 o
 -12  16  10     3594.13     3581.99    940.01 o
 -10  16  10    33831.08    34813.82   1887.73 o
  -8  16  10    16693.13    18294.42   1648.46 o
  -6  16  10     8024.69     7926.76   1202.09 o
  -4  16  10     3480.39     4646.90   1315.78 o
  -2  16  10    13400.68    15419.46   1559.08 o
   0  16  10    17307.86    14399.12   2256.57 o
   2  16  10      711.40      627.23   1231.71 o
   4  16  10    12411.21    12397.44   1535.32 o
   6  16  10     2285.01     2919.93    928.68 o
   8  16  10     9759.42     9439.66   1343.77 o
  10  16  10     7165.35     6966.39   1157.57 o
  12  16  10    14278.23    16373.61   1706.61 o
 -17  17  10     7583.54     5395.30   1468.02 o
 -15  17  10    32081.91    32460.22   2361.80 o
 -13  17  10      314.36      238.40   1144.49 o
 -11  17  10     1864.56     2644.31   1144.93 o
  -9  17  10    11680.67    12484.02   1539.45 o
  -7  17  10    43632.87    41072.24   5437.93 o
  -5  17  10     9615.39    12338.64   1470.70 o
  -3  17  10       17.84     -133.87    929.79 o
  -1  17  10     8035.10     6880.45   1278.18 o
   1  17  10    29245.41    27094.79   2091.17 o
   3  17  10    11791.34    14188.77   1637.67 o
   5  17  10      817.29      -54.63   1291.76 o
   7  17  10     7167.35     7169.90   1918.96 o
   9  17  10    24369.55    26445.74   1811.71 o
  11  17  10     3739.13     6437.82   1298.32 o
 -14  18  10    23765.78    26153.79   2168.48 o
 -12  18  10    20615.43    21779.94   1991.02 o
 -10  18  10     1610.74     2260.92   1205.71 o
  -8  18  10      208.03      847.08   1171.86 o
  -6  18  10     7066.76     7545.00   1322.25 o
  -4  18  10     9043.32    10608.13   1498.15 o
  -2  18  10       42.84     -882.48   1254.39 o
   0  18  10     1546.98     1189.27   1115.44 o
   2  18  10      656.87      758.12   1820.21 o
   4  18  10       14.75    -1442.10   1242.38 o
   6  18  10     3395.88     3203.06   1430.69 o
   8  18  10     4092.20     2692.29   1417.42 o
 -11  19  10    11251.58    12986.32   1732.99 o
  -9  19  10     4842.04     5515.85   1434.55 o
  -7  19  10    18092.56    19753.26   1913.30 o
  -5  19  10    16374.36    14370.47   1739.64 o
  -3  19  10    10239.38    11732.62   1701.44 o
  -1  19  10     9831.29     6811.54   1349.57 o
   1  19  10    12078.41    10428.00   1632.06 o
   3  19  10     6105.70     4804.07   1489.91 o
   5  19  10    12342.98    10658.28   1747.91 o
 -30   1  11       55.99     -508.02   1205.19 o
 -28   1  11     1478.86     1335.32    915.63 o
 -26   1  11      160.09     -549.98    702.90 o
 -24   1  11    16778.12    18612.92   1081.54 o
 -22   1  11    17169.41    15918.07    922.32 o
 -20   1  11       11.14     -155.02    493.00 o
 -18   1  11    11818.09    10881.29    702.84 o
 -16   1  11    89936.77    91709.40   2974.87 o
 -14   1  11    58219.59    59894.92   2010.12 o
 -12   1  11     5767.51     6389.02    436.37 o
 -10   1  11    67888.11    72968.13   2351.87 o
  -8   1  11    82911.89    83514.12   2665.67 o
  -6   1  11    90840.13    93461.51   2953.78 o
  -4   1  11    41784.77    39541.23   1639.72 o
  -2   1  11    57059.15    64087.06   2370.66 o
   0   1  11   198922.45   202814.84  15244.90 o
   2   1  11   134924.98   145511.22   5199.42 o
   4   1  11    10221.80     9933.98    913.55 o
   6   1  11     1889.70     2897.60    687.41 o
   8   1  11    22634.25    22257.62   1546.32 o
  10   1  11   129053.39   114258.34   5623.49 o
  12   1  11      211.58     1690.66    795.79 o
  14   1  11      470.39      856.65    777.88 o
  16   1  11     2493.33     2503.76    977.92 o
  18   1  11    12874.37    13393.60   1508.87 o
  20   1  11     2572.07      957.80   1126.18 o
  22   1  11      572.48     1620.15   1233.27 o
  24   1  11      120.37     -649.62   1526.37 o
 -31   2  11    17683.07    20548.85   2118.87 o
 -29   2  11    32591.28    36403.71   2001.96 o
 -27   2  11     9187.14     8400.20   1078.87 o
 -25   2  11     1427.13     1285.41    791.41 o
 -23   2  11    55623.26    54971.47   2068.54 o
 -21   2  11   105689.69    97721.21   4662.03 o
 -19   2  11     6210.44     7734.65    650.86 o
 -17   2  11      531.72       87.85    407.73 o
 -15   2  11    75946.41    74562.73   2467.33 o
 -13   2  11   133034.84   136497.09   4284.35 o
 -11   2  11    16798.36    16707.19    705.29 o
  -9   2  11    24132.03    23143.29    881.06 o
  -7   2  11     7016.77     6649.16    392.67 o
  -5   2  11    55029.98    53198.67   2040.48 o
  -3   2  11   149747.45   160638.94   4907.68 o
  -1   2  11   335046.53   376224.19  13214.84 o
   1   2  11    75502.95    85313.81   6521.51 o
   3   2  11     5335.18     4572.15    649.76 o
   5   2  11     2892.59     2678.74    906.10 o
   7   2  11   173915.33   176872.56   7833.08 o
   9   2  11    79223.91    74601.34   2992.56 o
  11   2  11      827.26     1719.56    618.45 o
  13   2  11    15526.81    14906.08   2552.83 o
  15   2  11   117057.99   120310.68   5718.02 o
  17   2  11    53146.65    47881.57   2887.77 o
  19   2  11      592.40     -303.36   1005.18 o
  21   2  11    11437.27    12038.15   2963.84 o
  23   2  11    29135.19    28869.21   2505.86 o
 -30   3  11        7.02     -857.50   1258.34 o
 -28   3  11    11575.56    12579.31   1782.84 o
 -26   3  11     1471.89      158.91    793.18 o
 -24   3  11    66112.79    65652.21   2765.05 o
 -22   3  11    21456.84    19567.57   1443.32 o
 -20   3  11      833.95     1167.73    539.32 o
 -18   3  11    11371.13    11933.10    768.45 o
 -16   3  11   206667.39   200317.88   6243.24 o
 -14   3  11   143998.78   140793.02   4421.72 o
 -12   3  11      954.35     1319.30    353.84 o
 -10   3  11    56219.69    56416.05   2205.95 o
  -8   3  11   551852.94   554718.50  19516.51 o
  -6   3  11   338999.47   360081.34  15527.28 o
  -4   3  11     1078.40     1868.16    289.73 o
  -2   3  11     9035.45    10808.01   1031.41 o
   0   3  11   500529.88   543842.25  19025.06 o
   2   3  11   308975.22   320587.22  13642.17 o
   4   3  11     9330.50     9883.67    883.69 o
   6   3  11    24329.51    22767.72   1299.68 o
   8   3  11   126624.27   127204.05   6439.92 o
  10   3  11   108680.91   103967.14   4892.05 o
  12   3  11       35.99      255.30    606.35 o
  14   3  11    17538.07    15122.47   1861.57 o
  16   3  11     1718.04     2050.31   1013.47 o
  18   3  11    16399.92    16173.45   1676.43 o
  20   3  11     1694.32      947.34   1784.18 o
  22   3  11    23922.94    26401.72   3030.56 o
 -31   4  11    13498.92    18251.39   4629.25 o
 -29   4  11    21018.30    24889.91   2076.88 o
 -27   4  11     1083.05      487.12   1046.54 o
 -25   4  11     3679.19     4250.74    873.58 o
 -23   4  11    42576.11    38634.99   2080.26 o
 -21   4  11    66135.48    63477.35   3887.11 o
 -19   4  11      188.85       61.90    520.76 o
 -17   4  11     7679.94     9096.11   1184.95 o
 -15   4  11    27768.04    29095.53   1176.19 o
 -13   4  11    77242.04    78665.86   2579.39 o
 -11   4  11     5455.18     5341.29    686.13 o
  -9   4  11   139555.80   149804.45   5439.68 o
  -7   4  11    20407.70    22168.41   1510.32 o
  -5   4  11   129322.79   125217.69   5573.97 o
  -3   4  11    34208.16    36255.32   1481.74 o
  -1   4  11   436876.31   461841.16  16175.32 o
   1   4  11     1139.51     1403.16    414.85 o
   3   4  11   120012.70   121979.54   4453.42 o
   5   4  11    11314.46    11356.03    724.25 o
   7   4  11   163822.75   167461.53   5324.59 o
   9   4  11    10051.46    10974.51    820.92 o
  11   4  11    19547.11    19403.24   1201.23 o
  13   4  11      920.21     1906.38    700.32 o
  15   4  11    53738.57    59226.04   3250.58 o
  17   4  11    29050.25    27462.90   2295.27 o
  19   4  11      313.85     -432.38   1092.60 o
  21   4  11       25.41      213.47   1207.33 o
  23   4  11    16447.50    18573.14   3094.62 o
 -30   5  11     1203.69     1438.24   2169.83 o
 -28   5  11    19578.07    21033.61   2064.41 o
 -26   5  11     1190.05     1864.40   1073.42 o
 -24   5  11    13715.89    13995.00   2814.90 o
 -22   5  11      293.80     -262.91    566.85 o
 -20   5  11    28865.37    29812.97   1858.69 o
 -18   5  11    10117.24     9545.45    816.09 o
 -16   5  11    22925.98    23444.03   1207.03 o
 -14   5  11     3446.34     4103.83    694.67 o
 -12   5  11    73932.18    77454.51   2970.55 o
 -10   5  11    28804.86    32876.88   1455.23 o
  -8   5  11    49254.93    47156.06   1910.02 o
  -6   5  11     4437.54     5274.33    648.26 o
  -4   5  11   241770.97   263306.81   9288.09 o
  -2   5  11   141200.63   145122.83   5615.06 o
   0   5  11    68974.34    64847.05   3063.63 o
   2   5  11    46279.72    48557.98   2812.48 o
   4   5  11    48137.11    47627.38   1548.46 o
   6   5  11    82285.75    81005.34   2755.36 o
   8   5  11    25357.70    26179.05   1422.13 o
  10   5  11    28001.31    28458.06   1298.59 o
  12   5  11     7127.55     6322.23    735.21 o
  14   5  11    31488.57    32218.63   1896.79 o
  16   5  11     1408.93     -438.24    965.58 o
  18   5  11    19972.92    19324.82   2212.54 o
  20   5  11       69.97      647.77   1096.63 o
  22   5  11     3406.52     3212.88   2384.68 o
 -29   6  11      330.12     1554.51   1324.20 o
 -27   6  11    13056.15    12150.93   2710.29 o
 -25   6  11    28329.68    29091.67   2058.35 o
 -23   6  11      503.85      362.27    856.07 o
 -21   6  11       21.10      482.68    616.45 o
 -19   6  11    36713.05    37925.77   1742.96 o
 -17   6  11    30682.14    24256.14   2945.08 o
 -15   6  11       35.62      537.48    658.40 o
 -13   6  11      187.14      118.37    462.45 o
 -11   6  11    59735.20    59512.19   2373.16 o
  -9   6  11    68197.68    69873.07   2715.67 o
  -7   6  11      851.88      690.35    513.95 o
  -5   6  11    65734.34    67706.20   3773.40 o
  -3   6  11       35.10       90.42    323.75 o
  -1   6  11    26705.79    29303.51   1279.69 o
   1   6  11     4285.38     4103.27    449.02 o
   3   6  11   205075.11   207012.44   7601.35 o
   5   6  11    60708.45    57674.33   2057.53 o
   7   6  11     1223.33     1306.34    667.21 o
   9   6  11    22870.04    21867.80   2640.33 o
  11   6  11   124157.04   131640.86   4337.09 o
  13   6  11    42517.82    42481.55   1793.34 o
  15   6  11      121.89      530.91    661.86 o
  17   6  11     7549.16     7332.46    934.25 o
  19   6  11    24950.15    26323.75   2684.64 o
  21   6  11     6819.65     5727.74   1313.22 o
 -28   7  11     6064.47     8465.85   1507.83 o
 -26   7  11     6571.79     5088.46   1229.94 o
 -24   7  11      814.98      450.63    961.99 o
 -22   7  11     2253.58     2396.58    934.42 o
 -20   7  11    31421.83    31656.15   2276.62 o
 -18   7  11    44575.78    41842.29   1880.00 o
 -16   7  11    16279.10    15625.66    983.46 o
 -14   7  11    19398.51    20491.23   2472.07 o
 -12   7  11   121469.59   124386.76   5686.98 o
 -10   7  11    73927.06    74005.57   2868.04 o
  -8   7  11    92539.22    91365.85   4229.92 o
  -6   7  11   163111.95   170400.34   7530.39 o
  -4   7  11   218123.42   226834.36   8056.31 o
  -2   7  11   143970.91   146253.73   4624.90 o
   0   7  11   159966.09   162022.72   5125.98 o
   2   7  11    65461.17    67040.59   2273.96 o
   4   7  11   130613.54   128275.55   4168.44 o
   6   7  11   134354.02   132105.03   4298.39 o
   8   7  11    21166.31    21226.71   1334.26 o
  10   7  11      216.72      730.28    560.10 o
  12   7  11    12358.13    11941.96   1363.31 o
  14   7  11    10553.82     9301.78    799.70 o
  16   7  11       21.58      352.51    694.78 o
  18   7  11     1453.96     2052.20    820.57 o
  20   7  11      153.37     1151.66    958.83 o
  22   7  11       64.92     -667.63   1188.33 o
 -29   8  11     4943.09     4624.59   1485.69 o
 -27   8  11     1287.16     1716.02   1910.95 o
 -25   8  11     4396.32     5528.85   1621.37 o
 -23   8  11     9953.23     9952.62   2962.51 o
 -21   8  11     9810.52     9571.11   2332.64 o
 -19   8  11     3492.90     2345.84    902.51 o
 -17   8  11      129.23     -766.31    517.16 o
 -15   8  11     4394.28     4689.86    676.47 o
 -13   8  11    20131.68    19468.09   1091.49 o
 -11   8  11    12158.20    14153.47   1442.55 o
  -9   8  11      603.97      355.96    631.20 o
  -7   8  11      353.13      714.62    461.72 o
  -5   8  11       36.55      347.70    327.69 o
  -3   8  11     1061.96     1014.29    358.94 o
  -1   8  11    12759.20    16013.62   1235.42 o
   1   8  11    26413.63    27703.05   1130.66 o
   3   8  11    15166.54    15412.82   1459.68 o
   5   8  11    27516.66    26611.63   1237.67 o
   7   8  11    38466.73    39414.65   1852.40 o
   9   8  11    23132.79    21884.28   2005.69 o
  11   8  11    17498.41    17536.15   1088.26 o
  13   8  11    11710.01    11298.86    953.11 o
  15   8  11    22720.54    26453.47   1270.84 o
  17   8  11    11262.78    14287.35   1218.08 o
  19   8  11     3447.20     6073.50    989.15 o
  21   8  11      975.98      -89.94   1178.67 o
 -28   9  11     1286.40     2098.92   1324.20 o
 -26   9  11       43.64     -503.80   1145.07 o
 -24   9  11     9542.83    10249.91   1430.09 o
 -22   9  11      604.06      838.09    907.11 o
 -20   9  11     9630.41    10134.88   1288.95 o
 -18   9  11      430.94      272.85    681.69 o
 -16   9  11    13512.24    13748.57   1330.89 o
 -14   9  11      225.36      220.70    472.12 o
 -12   9  11    28816.40    27406.63   1386.27 o
 -10   9  11     1155.14      585.08    434.98 o
  -8   9  11    25235.90    22405.47   2058.35 o
  -6   9  11    13335.53    15542.46    769.67 o
  -4   9  11     5061.90     6026.91   1040.88 o
  -2   9  11      745.23      759.44    389.39 o
   0   9  11    23892.70    24642.18   1050.86 o
   2   9  11    50756.37    53444.38   1907.29 o
   4   9  11     7235.84     5841.42   1213.05 o
   6   9  11    11923.09    12079.16   1660.66 o
   8   9  11     4244.08     4893.83    752.65 o
  10   9  11    24852.46    23240.33   1408.32 o
  12   9  11    11126.82    10490.73   1269.90 o
  14   9  11    16739.98    16770.71   1032.73 o
  16   9  11      809.36     -405.24    693.35 o
  18   9  11      845.40     2275.15    868.63 o
  20   9  11     4617.40     5551.46   1054.36 o
 -27  10  11    13222.96    13472.07   1784.18 o
 -25  10  11    20612.37    24574.47   2041.31 o
 -23  10  11       15.79     1213.63   1045.86 o
 -21  10  11     1500.37     2518.15   1055.14 o
 -19  10  11    25753.88    27609.83   1958.13 o
 -17  10  11    43982.50    41527.88   1953.28 o
 -15  10  11      419.81     -324.42    622.19 o
 -13  10  11    20394.79    19767.58   1010.60 o
 -11  10  11    10895.96    10530.87    747.64 o
  -9  10  11    23835.55    22218.77   1426.10 o
  -7  10  11    14876.56    14076.33   1025.28 o
  -5  10  11    56637.27    52971.97   2254.49 o
  -3  10  11      104.61      386.96    409.51 o
  -1  10  11    41380.20    42845.21   2311.74 o
   1  10  11      152.67      185.92    446.76 o
   3  10  11   101354.75   101031.64   3904.83 o
   5  10  11    20213.84    19377.10   1186.89 o
   7  10  11    31766.39    29683.34   1560.43 o
   9  10  11     1010.41     -163.75    598.40 o
  11  10  11    64246.27    55846.35   2532.86 o
  13  10  11    20794.54    20416.10   1516.34 o
  15  10  11     2906.61     1666.43    762.75 o
  17  10  11      753.46      480.24    889.50 o
  19  10  11    28803.16    31866.40   2843.20 o
 -26  11  11     3460.11     3607.70   1391.65 o
 -24  11  11     4209.29     6166.89   1387.59 o
 -22  11  11     3073.31     2695.26   1125.21 o
 -20  11  11    72187.57    73167.20   3858.32 o
 -18  11  11    34598.83    39585.84   2413.21 o
 -16  11  11      435.61      837.36    867.02 o
 -14  11  11    28618.24    28019.29   1506.96 o
 -12  11  11   214321.72   224660.14   7159.32 o
 -10  11  11   125376.59   125248.43   4131.41 o
  -8  11  11       22.75      -99.49    618.85 o
  -6  11  11     3820.37     4873.13    787.52 o
  -4  11  11   157394.11   151229.72   7692.16 o
  -2  11  11   118525.30   123391.97   4005.53 o
   0  11  11    11595.78    11264.62   1410.59 o
   2  11  11     1406.43     1639.83    846.36 o
   4  11  11    83072.08    79261.13   4025.34 o
   6  11  11   107996.88   106806.26   4184.55 o
   8  11  11      364.35     -470.33    845.96 o
  10  11  11     3421.02     1796.54    993.85 o
  12  11  11    18347.81    18707.85   1519.51 o
  14  11  11    28899.42    27681.35   1740.41 o
  16  11  11      223.95      -14.96    991.75 o
  18  11  11     6343.49     7161.58   1560.93 o
 -25  12  11    34642.05    37428.13   2923.81 o
 -23  12  11     2086.11     2491.94   1316.68 o
 -21  12  11      705.34      552.64   1123.27 o
 -19  12  11    25595.78    25553.21   1942.55 o
 -17  12  11    46651.23    46805.42   2711.83 o
 -15  12  11        0.29      402.26    685.94 o
 -13  12  11    17996.45    18644.99   1259.81 o
 -11  12  11     3661.28     4282.12    646.76 o
  -9  12  11    33857.28    35417.73   2256.74 o
  -7  12  11    32669.81    33689.58   1691.45 o
  -5  12  11    80718.63    77165.27   3141.06 o
  -3  12  11      448.36      339.36   1277.55 o
  -1  12  11   100015.91   103256.30   3987.99 o
   1  12  11    29061.32    31545.47   1564.30 o
   3  12  11   116322.15   121510.77   4659.06 o
   5  12  11    29631.46    28299.68   1778.13 o
   7  12  11    14967.35    13824.05   1104.47 o
   9  12  11     1985.88     1982.68    778.05 o
  11  12  11    50571.82    50794.80   2409.65 o
  13  12  11    31240.47    28073.08   1743.92 o
  15  12  11      562.99      650.83   1474.64 o
  17  12  11     2243.55     4323.21   1414.00 o
 -24  13  11     2969.87     4947.69   1454.56 o
 -22  13  11      406.91      520.12   1234.96 o
 -20  13  11    18425.79    21337.42   4738.67 o
 -18  13  11    12939.00    15920.30   1619.80 o
 -16  13  11      136.11      -84.26    791.44 o
 -14  13  11     3463.26     4234.61    836.86 o
 -12  13  11    67859.35    68154.63   2897.88 o
 -10  13  11    21152.34    18917.28   1244.20 o
  -8  13  11     2011.89     1512.69    691.00 o
  -6  13  11      313.78      -39.25    611.71 o
  -4  13  11    93144.41    95034.91   3793.79 o
  -2  13  11    30900.84    30205.41   1999.52 o
   0  13  11     9520.96     8823.41   1172.88 o
   2  13  11     4152.61     5361.25    766.04 o
   4  13  11    45808.61    44394.73   2667.50 o
   6  13  11    54777.22    57916.57   2571.82 o
   8  13  11      183.52      546.45    728.81 o
  10  13  11      869.77     1986.91    865.86 o
  12  13  11     8710.97     9659.91   1165.26 o
  14  13  11    12293.55    12683.20   1366.49 o
  16  13  11      774.78     -139.52   1118.88 o
 -23  14  11      155.68      261.40   1377.10 o
 -21  14  11     4095.43     3718.64   1301.64 o
 -19  14  11       50.03      230.83   1098.47 o
 -17  14  11     1150.28     2649.17   1126.05 o
 -15  14  11     2724.03     1394.35    859.04 o
 -13  14  11     9402.22    10893.56   1091.83 o
 -11  14  11      572.40      -54.39    759.35 o
  -9  14  11     1705.99      829.92    712.08 o
  -7  14  11     9917.42     9030.11    946.26 o
  -5  14  11    16996.33    16357.59   1492.94 o
  -3  14  11      437.60     -187.67   1429.21 o
  -1  14  11    11747.47    13153.76   1358.78 o
   1  14  11      110.54      321.37    902.90 o
   3  14  11     6793.95     6212.29    886.23 o
   5  14  11      156.01     -250.94    825.36 o
   7  14  11    17029.72    15660.32   1899.58 o
   9  14  11     9792.69     9476.15   1083.78 o
  11  14  11     1699.69     2910.52    992.11 o
  13  14  11      222.15      145.88   1016.41 o
  15  14  11     4937.18     4210.83   1215.07 o
 -20  15  11     2601.44     4434.54   1457.76 o
 -18  15  11     4964.45     6254.22   1358.36 o
 -16  15  11     8738.93    10672.19   1461.97 o
 -14  15  11     4013.71     4601.31    972.20 o
 -12  15  11    10108.67    10603.93   1122.53 o
 -10  15  11    28867.56    27678.13   1833.41 o
  -8  15  11    29629.92    32701.82   3167.26 o
  -6  15  11    13933.53    14196.78   1425.86 o
  -4  15  11    19629.05    20362.38   2301.95 o
  -2  15  11    19947.52    21673.34   1803.03 o
   0  15  11    31154.14    33797.93   2275.06 o
   2  15  11    38623.68    31832.69   2239.71 o
   4  15  11    12275.35    14853.36   5139.01 o
   6  15  11     3177.21     3676.54    963.40 o
   8  15  11     5431.50     4442.91    975.15 o
  10  15  11    11059.74    12923.70   1314.78 o
  12  15  11      904.35     1258.27   1277.99 o
  14  15  11      125.91      642.20   1124.49 o
 -19  16  11     9094.91    14181.01   1837.32 o
 -17  16  11    11127.77    12710.40   1666.36 o
 -15  16  11     2485.94     3590.71   1461.57 o
 -13  16  11        6.08       85.51    980.70 o
 -11  16  11     4794.73     6625.30   1028.92 o
  -9  16  11     5618.92     4894.20   1175.01 o
  -7  16  11      139.56    -1382.52    921.68 o
  -5  16  11     4878.71     4962.04   1195.43 o
  -3  16  11     1717.48     2021.95   1021.54 o
  -1  16  11        6.44     -631.61    906.30 o
   1  16  11     3535.85     1983.90   1000.36 o
   3  16  11    18747.02    19715.35   3631.07 o
   5  16  11    11198.62     9678.68   1504.71 o
   7  16  11     8936.52    10926.34   2313.96 o
   9  16  11    13018.41    13258.65   1362.88 o
  11  16  11    28398.07    27834.75   2512.38 o
 -16  17  11      248.22     1095.24   1657.40 o
 -14  17  11     4112.65     5458.32   1177.53 o
 -12  17  11    33612.07    35861.51   2033.42 o
 -10  17  11    15574.30    20088.34   2008.36 o
  -8  17  11      596.23     -894.73    981.03 o
  -6  17  11     4183.85     6931.10   1718.79 o
  -4  17  11    47765.04    46427.84   3533.66 o
  -2  17  11    38608.34    41258.04   3569.69 o
   0  17  11     4591.14     4301.48   1240.67 o
   2  17  11     2138.08     3143.99   1197.60 o
   4  17  11    12600.96    13389.05   3085.28 o
   6  17  11    24962.15    27979.77   2346.97 o
   8  17  11      646.75     1218.39   1358.23 o
  10  17  11     1625.79      577.15   1544.95 o
 -15  18  11     1752.47     2687.90   1778.84 o
 -13  18  11     8367.12    12507.48   2831.73 o
 -11  18  11     2808.18     3609.11   1878.92 o
  -9  18  11    10771.88    11513.33   1629.93 o
  -7  18  11     3059.42     4044.47   1293.80 o
  -5  18  11    12043.64    14995.15   3208.05 o
  -3  18  11       12.71     1773.99   1162.93 o
  -1  18  11    11092.27    10821.51   2814.38 o
   1  18  11       13.59      366.32   1078.78 o
   3  18  11    16910.99    16182.51   1845.63 o
   5  18  11     1719.27     2625.40   1463.98 o
   7  18  11    10309.98    12346.18   3185.36 o
 -10  19  11      303.68     1807.55   1305.36 o
  -8  19  11    30217.13    30134.44   2774.35 o
  -6  19  11    16133.78    21434.40   2639.56 o
  -4  19  11     4232.88     6399.83   1434.30 o
  -2  19  11      789.89      825.20   1258.73 o
   0  19  11    20838.76    23250.12   2133.86 o
   2  19  11    21817.56    20574.85   2075.01 o
 -30   0  12    27441.00    33294.82   3296.12 o
 -28   0  12     1873.14     2620.88   1521.29 o
 -26   0  12    28133.97    23942.86   2380.68 o
 -24   0  12     8853.97    11435.07   1257.05 o
 -22   0  12    82453.33    82795.25   6215.92 o
 -20   0  12     1799.95     2293.60    755.05 o
 -18   0  12   116293.75   103977.68   4825.41 o
 -16   0  12     2612.35     2780.22    608.52 o
 -14   0  12   136672.58   132889.42   5928.94 o
 -12   0  12      218.33      753.22    434.01 o
 -10   0  12   171016.56   178281.72   7796.47 o
  -8   0  12    90052.87    97652.42   4377.83 o
  -6   0  12      434.94      129.38    374.27 o
  -4   0  12    11909.81    11779.69    903.43 o
  -2   0  12   236104.52   231901.45   9836.19 o
   0   0  12   368327.56   379275.97  15969.98 o
   2   0  12    17595.16    18685.13   1721.46 o
   4   0  12    38851.73    40228.68   3058.59 o
   6   0  12   467363.31   479730.97  29152.65 o
   8   0  12   491996.63   515956.28  31362.52 o
  10   0  12     1963.35     1444.21    746.99 o
  12   0  12    10300.44    10213.97   1641.39 o
  14   0  12    89920.19    84519.46   6010.42 o
  16   0  12   139351.97   135519.92   9063.66 o
  18   0  12      393.76    -1131.62   1414.53 o
  20   0  12      131.08    -1630.71   1299.77 o
  22   0  12    18189.22    18957.36   2858.42 o
 -31   1  12    10536.84    10034.52   1689.55 o
 -29   1  12      453.06     -315.46   1475.91 o
 -27   1  12      448.54     -257.11    870.05 o
 -25   1  12    45822.88    47260.20   2560.58 o
 -23   1  12    81689.94    82445.55   2849.93 o
 -21   1  12     2077.48     2266.93    570.13 o
 -19   1  12     2551.92     2432.45    528.45 o
 -17   1  12    96144.50    94972.43   3108.88 o
 -15   1  12   311176.97   324662.47   9948.82 o
 -13   1  12    16433.83    17664.02    767.94 o
 -11   1  12    11400.73    12633.95    759.28 o
  -9   1  12    80256.12    78544.52   2537.64 o
  -7   1  12   393527.81   406793.09  12377.49 o
  -5   1  12    87597.55    93270.04   2975.01 o
  -3   1  12     4212.78     4814.05    647.15 o
  -1   1  12   103250.61   100774.90   3147.04 o
   1   1  12   180262.33   177761.58   6296.32 o
   3   1  12    11852.91     9693.63    927.56 o
   5   1  12    52322.50    53074.56   2690.20 o
   7   1  12     6603.96     7472.46    958.79 o
   9   1  12    69283.84    68247.74   4428.50 o
  11   1  12       89.90      588.62    595.26 o
  13   1  12   102893.77    93007.38   4565.11 o
  15   1  12     6387.07     6800.52   1163.27 o
  17   1  12    21818.23    21594.12   1892.69 o
  19   1  12      151.30      -25.30    986.93 o
  21   1  12    24291.06    23785.51   2183.34 o
  23   1  12     8280.78     9546.76   2742.32 o
 -30   2  12     7310.14    10555.59   2252.57 o
 -28   2  12     1268.62     1575.25    947.24 o
 -26   2  12    11276.85    13251.58   1507.80 o
 -24   2  12      739.88      390.08    720.70 o
 -22   2  12    24593.34    24366.23   1185.07 o
 -20   2  12     1214.95      303.90    503.29 o
 -18   2  12    27943.34    30041.99   1232.44 o
 -16   2  12      783.13      925.59    405.87 o
 -14   2  12    95453.00    91870.56   2954.55 o
 -12   2  12    62542.21    59877.47   1993.68 o
 -10   2  12     9273.84     9128.12    532.77 o
  -8   2  12    31167.45    30780.08   1115.63 o
  -6   2  12    40965.55    43014.65   1646.46 o
  -4   2  12    42962.56    46765.46   1827.40 o
  -2   2  12    29456.16    26773.98   1030.35 o
   0   2  12     2867.50     2845.72    765.10 o
   2   2  12    79751.34    79004.14   2992.78 o
   4   2  12      328.19       19.27    470.35 o
   6   2  12    73149.19    71314.73   3486.04 o
   8   2  12    37138.48    32781.34   1580.41 o
  10   2  12    13543.13    14561.76   1280.19 o
  12   2  12     4719.69     5997.73   1026.17 o
  14   2  12     8760.43     9526.45   1427.87 o
  16   2  12    13650.13    12679.42   2953.16 o
  18   2  12     3619.17     1583.85   2551.49 o
  20   2  12    16846.87    13983.24   1715.40 o
  22   2  12      116.38     1234.13   1495.93 o
 -31   3  12      211.92      848.95   1473.93 o
 -29   3  12     5681.10     6526.82   2076.42 o
 -27   3  12     4023.02     3514.90    950.21 o
 -25   3  12     1363.11      697.49    810.66 o
 -23   3  12     4575.66     5052.88    782.25 o
 -21   3  12    15403.82    14233.13   1046.20 o
 -19   3  12    29312.73    32310.95   1354.41 o
 -17   3  12    15899.41    15474.53   1258.57 o
 -15   3  12     4949.71     4566.74    501.24 o
 -13   3  12    56555.14    57127.91   1927.83 o
 -11   3  12   117497.59   117107.73   3664.46 o
  -9   3  12    41675.85    43134.93   1765.67 o
  -7   3  12    11222.78    11846.25    727.68 o
  -5   3  12    14225.50    13084.71    674.68 o
  -3   3  12    52638.07    60222.68   2607.13 o
  -1   3  12     1296.34     1536.18    416.76 o
   1   3  12     2112.83     1725.75   1119.61 o
   3   3  12     2611.48     3287.33    874.59 o
   5   3  12    10736.21     9852.60    803.02 o
   7   3  12       92.15      167.34    504.45 o
   9   3  12     2273.67     1763.55    978.69 o
  11   3  12        7.22       53.85    602.90 o
  13   3  12    11775.49    11428.03   1266.34 o
  15   3  12     1843.47     3004.46    991.59 o
  17   3  12     1373.27      -12.79   1654.73 o
  19   3  12     4312.53     3674.28   1305.68 o
  21   3  12      393.55      -34.52   1225.64 o
  23   3  12      466.26      398.00   1486.99 o
 -30   4  12     8082.59     9674.07   1629.82 o
 -28   4  12     7665.25     8056.55   2079.09 o
 -26   4  12     9237.53     8983.15   1164.93 o
 -24   4  12    10197.81    13088.45   2020.57 o
 -22   4  12     9411.08     9248.98    896.24 o
 -20   4  12     2394.45     2651.89    858.44 o
 -18   4  12     4916.25     4497.88   1321.86 o
 -16   4  12     5795.50     4851.36    624.61 o
 -14   4  12      158.60      -58.37    399.90 o
 -12   4  12     2244.52     3995.00    516.84 o
 -10   4  12    11140.79    11128.40    722.40 o
  -8   4  12    15630.45    16085.08    870.75 o
  -6   4  12     4604.11     6202.14    664.66 o
  -4   4  12     1706.25     1949.57    370.10 o
  -2   4  12    65630.70    66984.91   3656.10 o
   0   4  12    85110.67    95787.20   3568.16 o
   2   4  12    65526.35    70227.17   5479.30 o
   4   4  12    17614.81    17233.87   1033.45 o
   6   4  12    27757.97    28068.11   1914.30 o
   8   4  12    45885.04    43899.41   1712.65 o
  10   4  12    24241.48    23613.16   1172.45 o
  12   4  12    20478.79    21699.38   1316.36 o
  14   4  12    27320.89    28840.46   3264.09 o
  16   4  12    21892.63    24456.09   1963.34 o
  18   4  12     9797.12    10918.34   1533.21 o
  20   4  12    10089.35    12249.02   1663.12 o
  22   4  12     5091.57     9936.56   1886.93 o
 -29   5  12       21.65      914.23   1248.01 o
 -27   5  12     4430.12     2473.14   1141.35 o
 -25   5  12    32508.81    30283.19   2079.09 o
 -23   5  12    43587.06    38220.36   5718.56 o
 -21   5  12    11605.29    11397.71    931.51 o
 -19   5  12    21900.09    21941.54   1225.05 o
 -17   5  12    89854.62    87357.33   3386.77 o
 -15   5  12   206786.25   207756.41   7534.71 o
 -13   5  12   103325.98   104650.72   3940.50 o
 -11   5  12    27423.74    27885.74   1296.82 o
  -9   5  12    95928.48    92614.19   3488.53 o
  -7   5  12   212770.81   204161.53   8952.36 o
  -5   5  12    51058.42    51914.46   1981.78 o
  -3   5  12     1002.62      956.46    382.17 o
  -1   5  12    89827.51    92949.12   3461.08 o
   1   5  12   129092.00   126288.24   7492.21 o
   3   5  12     9543.67     9689.20    807.74 o
   5   5  12     6848.23     7926.54   1089.03 o
   7   5  12    10825.46    11616.49    807.16 o
   9   5  12    13314.86    14515.98    947.84 o
  11   5  12     1425.53     1209.82    597.59 o
  13   5  12     2468.23     1266.74    632.68 o
  15   5  12      691.09     1058.05    757.40 o
  17   5  12     2851.79     2156.08   1733.47 o
  19   5  12       35.74      256.74   1128.07 o
  21   5  12    13236.09    11353.16   1786.01 o
 -30   6  12    14400.07    15243.35   1893.82 o
 -28   6  12       88.24     -281.79   1139.67 o
 -26   6  12     4597.77     3423.54   1299.77 o
 -24   6  12     4202.76     3039.89   1286.42 o
 -22   6  12    27480.92    30168.52   1676.87 o
 -20   6  12     1706.48      922.82    827.71 o
 -18   6  12    28027.52    27455.92   1747.60 o
 -16   6  12    17227.96    16008.32   1903.54 o
 -14   6  12    29828.02    30503.44   1588.33 o
 -12   6  12      813.75      980.17    473.38 o
 -10   6  12   105044.59   106771.06   4005.36 o
  -8   6  12    87346.09    87051.71   4037.28 o
  -6   6  12    17131.28    17323.15   1152.86 o
  -4   6  12       68.70      -53.97    341.33 o
  -2   6  12   160020.55   164200.56   5874.72 o
   0   6  12   111396.06   103458.29   3832.37 o
   2   6  12       43.89      217.88    401.56 o
   4   6  12     3349.82     3089.08    509.19 o
   6   6  12   120880.02   118099.95   3837.77 o
   8   6  12    89124.78    87607.79   4975.19 o
  10   6  12     1201.43       24.76    538.90 o
  12   6  12      871.84      543.70    577.50 o
  14   6  12    45432.17    47181.89   1977.72 o
  16   6  12    61087.47    60762.29   4122.05 o
  18   6  12     3981.03     7292.38   1129.19 o
  20   6  12     1726.62     2435.30   1093.48 o
  22   6  12     7945.13     9965.24   1579.75 o
 -29   7  12     8270.40     7394.41   1491.46 o
 -27   7  12     7028.12     7833.73   1543.97 o
 -25   7  12    10111.90    11213.58   1437.44 o
 -23   7  12    15330.60    14782.00   1469.57 o
 -21   7  12    26730.22    27298.80   1489.73 o
 -19   7  12    42462.95    45755.68   2182.96 o
 -17   7  12    28990.07    29459.44   1774.64 o
 -15   7  12    76471.13    77942.16   3813.45 o
 -13   7  12    20713.16    20253.29   2477.01 o
 -11   7  12    99014.34    99853.44   3799.18 o
  -9   7  12     1863.96     1484.71    513.71 o
  -7   7  12    65990.82    69440.25   7467.65 o
  -5   7  12    11955.91    13112.67   1694.15 o
  -3   7  12   128994.81   127808.97   4652.45 o
  -1   7  12     1573.33     1993.93    405.43 o
   1   7  12    29741.13    29361.27   1206.41 o
   3   7  12     1108.41     1446.80    639.93 o
   5   7  12    62575.13    61199.36   2193.22 o
   7   7  12      863.38      797.99    584.14 o
   9   7  12    49014.30    52457.78   2740.88 o
  11   7  12      432.63     -192.59    575.20 o
  13   7  12    40463.06    39437.24   1725.84 o
  15   7  12      128.84       54.27    806.16 o
  17   7  12    40782.21    48444.77   2483.38 o
  19   7  12     5724.80     7523.43   1837.58 o
  21   7  12    11691.38    15701.03   2599.89 o
 -28   8  12     2119.67     2022.14   1321.14 o
 -26   8  12    42066.11    47482.69   5357.86 o
 -24   8  12     1190.94      615.05    966.47 o
 -22   8  12    29829.10    26539.63   2954.50 o
 -20   8  12     3018.67     3833.14   2276.59 o
 -18   8  12    91862.05    91473.63   3606.36 o
 -16   8  12     4449.72     4763.29    871.72 o
 -14   8  12    99980.74   100371.60   3848.75 o
 -12   8  12    17590.19    16247.08   1262.63 o
 -10   8  12    38166.75    35379.91   1873.22 o
  -8   8  12      564.97     1315.21    664.52 o
  -6   8  12   113134.36   108304.68   4122.57 o
  -4   8  12    93115.40    92808.30   3072.18 o
  -2   8  12      250.20      356.90    385.68 o
   0   8  12     8560.22     8219.55    920.69 o
   2   8  12   145493.06   138396.83   5148.21 o
   4   8  12   141036.98   138863.73   5264.58 o
   6   8  12    14907.28    16300.95   1092.75 o
   8   8  12      936.51      978.70    652.51 o
  10   8  12   149697.03   151401.86   5794.73 o
  12   8  12    86864.76    93736.60   3280.27 o
  14   8  12       51.25      334.47   1039.86 o
  16   8  12     4122.17     4110.35   1058.15 o
  18   8  12    39082.29    44031.24   2420.11 o
  20   8  12    35309.79    39083.11   2342.42 o
 -27   9  12    20163.06    23918.29   3262.76 o
 -25   9  12       20.09      226.99   1553.31 o
 -23   9  12       38.88      653.23    984.35 o
 -21   9  12    84314.45    79789.13   4968.20 o
 -19   9  12   112558.41   116704.64   6622.38 o
 -17   9  12    11801.17    11705.25   1144.43 o
 -15   9  12      670.30     1283.27    537.44 o
 -13   9  12   124055.45   119826.20   3966.70 o
 -11   9  12   198474.61   199618.19  10667.69 o
  -9   9  12    58416.44    56178.20   2370.18 o
  -7   9  12     6348.81     5794.20    689.32 o
  -5   9  12    79155.82    79687.61   3960.89 o
  -3   9  12   164784.36   172649.08   5432.96 o
  -1   9  12    16343.69    17789.19   1710.40 o
   1   9  12     4611.23     5057.10    548.94 o
   3   9  12     9036.64     9716.73    849.98 o
   5   9  12   105373.88    97322.42   3817.29 o
   7   9  12     6096.87     4633.74    845.36 o
   9   9  12    21040.92    21352.41   1331.55 o
  11   9  12      105.99     -796.57    723.99 o
  13   9  12    25795.66    26052.49   1619.22 o
  15   9  12     1219.74     1815.00    795.36 o
  17   9  12    45768.61    50536.44   2557.23 o
  19   9  12     7505.22    10821.77   2622.43 o
 -26  10  12    16052.12    19914.97   1918.84 o
 -24  10  12     1715.39     1363.82   1137.02 o
 -22  10  12     2217.30     1867.39   1069.90 o
 -20  10  12     3346.39     4921.03   3525.65 o
 -18  10  12    16183.53    16277.71   1192.99 o
 -16  10  12    11549.44    10993.30    978.85 o
 -14  10  12    21734.50    22900.88   1120.09 o
 -12  10  12    16441.58    15800.96    920.21 o
 -10  10  12     8750.35     9059.27    860.35 o
  -8  10  12     3466.57     2235.87    632.71 o
  -6  10  12    39015.67    37569.87   2296.24 o
  -4  10  12    51806.59    50239.33   2182.28 o
  -2  10  12     1170.33     1081.48    459.53 o
   0  10  12     2025.10     1824.73    503.88 o
   2  10  12    55274.89    57728.36   2431.76 o
   4  10  12    37056.24    35416.68   2225.75 o
   6  10  12     1419.88     1628.75    640.96 o
   8  10  12    21713.58    20024.08   1732.26 o
  10  10  12    66833.69    65066.76   2865.37 o
  12  10  12    25666.83    27450.31   1658.84 o
  14  10  12      641.08      660.93    856.66 o
  16  10  12      225.72     -228.88   1122.00 o
  18  10  12    11842.53    10129.82   1639.81 o
 -25  11  12       43.48     1638.78   1291.37 o
 -23  11  12      492.62    -1317.55   1096.89 o
 -21  11  12     4960.01     4022.36   1178.33 o
 -19  11  12     9150.17    12448.96   1849.56 o
 -17  11  12    15286.82    14942.26   1155.20 o
 -15  11  12     2214.31     3757.44    760.53 o
 -13  11  12     4954.74     4661.50    668.82 o
 -11  11  12    20945.31    19678.94   1032.39 o
  -9  11  12    15747.06    14434.08   1925.71 o
  -7  11  12     1899.11     2102.37    655.96 o
  -5  11  12      181.92      887.86    862.04 o
  -3  11  12     5207.70     4744.85    719.88 o
  -1  11  12      970.46      896.63    511.97 o
   1  11  12       94.33      702.48    652.22 o
   3  11  12     4899.48     3723.13    699.52 o
   5  11  12     2237.04     2846.66    903.09 o
   7  11  12     2789.59     2241.01    722.62 o
   9  11  12       27.48     1380.76   1053.91 o
  11  11  12     1512.02     1349.84    845.81 o
  13  11  12      656.04     2814.26   1134.50 o
  15  11  12      307.94      723.68    970.08 o
  17  11  12     1242.38      428.11   1287.03 o
 -24  12  12     1909.86     3652.27   1336.80 o
 -22  12  12       72.96      498.05   1171.28 o
 -20  12  12      910.23     -170.17   1019.58 o
 -18  12  12     3645.11     5064.46   1120.07 o
 -16  12  12     2298.18     1123.50    798.20 o
 -14  12  12     1090.03     1632.71    738.21 o
 -12  12  12     2109.02     1863.14   1012.86 o
 -10  12  12     6975.28     7766.07    893.98 o
  -8  12  12     1110.20     2094.80    692.65 o
  -6  12  12     9412.35     8815.83    910.86 o
  -4  12  12     7638.59     7641.21    855.96 o
  -2  12  12      146.34     1056.07   1319.78 o
   0  12  12       18.02     -629.01    738.20 o
   2  12  12     1889.58     2031.98    655.74 o
   4  12  12     8057.98     7977.19   1885.38 o
   6  12  12      396.68      411.58    712.86 o
   8  12  12       47.05     1182.89    720.13 o
  10  12  12     2172.56     1578.41    850.98 o
  12  12  12     4919.48     5423.41    988.17 o
  14  12  12      144.39       -4.72    936.01 o
  16  12  12       62.71     -535.82   1063.79 o
 -23  13  12     2709.63     2668.54   1616.03 o
 -21  13  12    29894.32    29970.32   2280.25 o
 -19  13  12    29350.11    31878.95   3664.43 o
 -17  13  12    11019.50    12116.53   1189.02 o
 -15  13  12     1677.46     3461.26    843.51 o
 -13  13  12    26210.61    30938.92   3095.84 o
 -11  13  12    66011.58    68673.58   2931.83 o
  -9  13  12    24432.74    25807.54   1466.58 o
  -7  13  12     7576.85     7004.78    911.91 o
  -5  13  12    55534.98    52994.17   2447.71 o
  -3  13  12   114511.37   114685.01   5564.13 o
  -1  13  12     7199.21     8242.92   1175.43 o
   1  13  12     1665.41      484.43   1186.34 o
   3  13  12    12685.99    12288.97   1675.55 o
   5  13  12    47326.94    53472.21   6913.85 o
   7  13  12      374.70      432.22   1292.71 o
   9  13  12     9375.63     9532.35   1097.79 o
  11  13  12      643.04      763.75    876.87 o
  13  13  12     1356.86      356.92    951.92 o
  15  13  12      168.83      -75.88   1080.72 o
 -22  14  12     5746.94     5809.33   1418.24 o
 -20  14  12      124.95      763.54   1168.32 o
 -18  14  12    13959.17    14594.03   2000.36 o
 -16  14  12     2375.04     2192.83    933.89 o
 -14  14  12    22721.26    23541.05   2902.18 o
 -12  14  12    14423.03    14565.40   1216.81 o
 -10  14  12    10318.99    11813.88   1108.33 o
  -8  14  12      902.42     1441.83    759.46 o
  -6  14  12    77624.18    75335.98   4742.51 o
  -4  14  12    87825.77    94705.88   4771.27 o
  -2  14  12      161.17      502.33    813.47 o
   0  14  12     8562.64     9246.70   1359.82 o
   2  14  12   101908.91    96596.22   4900.48 o
   4  14  12    81126.80    90111.88   4706.13 o
   6  14  12    11650.40    13004.22   1288.05 o
   8  14  12     8544.71     8899.22   1087.44 o
  10  14  12    55306.64    56785.96   3465.09 o
  12  14  12    55121.50    55182.55   2700.64 o
  14  14  12     8229.06     9351.89   1375.69 o
 -21  15  12    22837.85    26725.10   3393.54 o
 -19  15  12    30318.30    34781.15   2496.61 o
 -17  15  12      638.83     1614.46   1175.66 o
 -15  15  12     4255.25     5135.18   1488.34 o
 -13  15  12    26270.02    26721.04   1671.48 o
 -11  15  12    75929.69    78970.87   3356.42 o
  -9  15  12     7352.68     6284.15    970.49 o
  -7  15  12     1287.81      400.98    933.80 o
  -5  15  12    18921.54    15253.18   1539.97 o
  -3  15  12    58543.08    55696.00   3177.69 o
  -1  15  12     2038.75     3367.83   1077.78 o
   1  15  12     5995.62     7604.55   1315.65 o
   3  15  12     8127.32     8411.37   1364.47 o
   5  15  12    39089.17    41558.30   2757.35 o
   7  15  12       78.58    -1591.96   1129.18 o
   9  15  12    24327.99    24119.94   1691.95 o
  11  15  12       24.94       26.08   1093.62 o
  13  15  12     9708.14     7477.38   1661.16 o
 -18  16  12    17592.45    21176.82   2062.96 o
 -16  16  12     2999.75     2970.66   1324.61 o
 -14  16  12    17239.96    17702.82   1710.41 o
 -12  16  12      367.48     1644.12    927.91 o
 -10  16  12    28460.61    34365.55   2943.82 o
  -8  16  12    14546.85    13768.16   1530.64 o
  -6  16  12     2439.97     2143.78   1003.08 o
  -4  16  12      956.48      -93.13   1000.63 o
  -2  16  12     8500.18    10976.91   1442.77 o
   0  16  12     4680.84     5123.06   1228.79 o
   2  16  12     9520.07    10560.31   1509.14 o
   4  16  12    13900.53    13163.68   1733.73 o
   6  16  12     8565.44    10380.24   1616.84 o
   8  16  12    10159.81     9591.06   1669.46 o
  10  16  12     7698.98    10281.20   2790.36 o
 -17  17  12    18800.97    20953.39   2111.67 o
 -15  17  12    38356.72    42914.79   2361.90 o
 -13  17  12     1988.91     1324.23   1076.36 o
 -11  17  12      214.26    -1574.61   1092.04 o
  -9  17  12     7643.45     9746.67   1400.28 o
  -7  17  12    22260.79    22656.27   1919.43 o
  -5  17  12     2455.31     6131.33   1381.17 o
  -3  17  12      189.23      264.47   1037.04 o
  -1  17  12     5115.72     4749.00   1222.72 o
   1  17  12    18511.78    18816.12   2100.44 o
   3  17  12     1332.45     1253.98   1808.20 o
   5  17  12     1479.71     2491.00   1388.90 o
   7  17  12     3655.47     5956.46   1538.35 o
   9  17  12    15204.86    15659.94   2082.04 o
 -14  18  12     1873.54      974.26   1948.31 o
 -12  18  12      125.71      100.93   1206.01 o
 -10  18  12     9345.30    11659.67   1676.73 o
  -8  18  12    11066.75    11286.37   1618.56 o
  -6  18  12      761.82     1953.86   1252.31 o
  -4  18  12      635.88      -24.96   1176.00 o
  -2  18  12    12171.27    16583.54   1800.01 o
   0  18  12     7980.34     8524.02   1457.99 o
   2  18  12     1801.49      -78.25   1254.68 o
   4  18  12     3274.59     4756.40   1460.43 o
   6  18  12    10985.33    11347.34   1871.09 o
  -9  19  12     4395.31     2766.93   1310.11 o
  -7  19  12     9576.01     9525.06   1676.08 o
  -5  19  12     7979.92     9455.92   1652.49 o
  -3  19  12     5619.87     5604.24   1457.41 o
  -1  19  12     9931.77    10544.42   1658.28 o
   1  19  12     2497.26     2670.49   2528.80 o
 -30   1  13     3270.12     4621.91   1414.67 o
 -28   1  13       17.18      307.54   1118.90 o
 -26   1  13     6952.04     8847.50   1773.98 o
 -24   1  13    25130.20    27064.72   1509.18 o
 -22   1  13    22186.49    22427.75   1128.95 o
 -20   1  13       76.11     -201.34    504.44 o
 -18   1  13    22916.80    23655.54   1038.42 o
 -16   1  13    39171.08    40745.72   1654.76 o
 -14   1  13     6651.40     5758.73    472.60 o
 -12   1  13     2809.54     2644.55    363.24 o
 -10   1  13    32664.22    31624.62   1162.73 o
  -8   1  13    62394.80    59745.50   1981.48 o
  -6   1  13    44520.58    45311.03   1564.74 o
  -4   1  13     6351.10     6611.50    550.72 o
  -2   1  13     2317.28     3857.90    496.48 o
   0   1  13     7782.38     9120.22    868.88 o
   2   1  13    13556.95    13609.96    884.10 o
   4   1  13    13271.04    17137.06   1273.66 o
   6   1  13    43187.49    41703.19   2290.80 o
   8   1  13      813.46     2423.49    764.29 o
  10   1  13     3111.59     2637.73    667.64 o
  12   1  13    30319.04    29961.56   3704.47 o
  14   1  13    30242.33    29165.23   2066.64 o
  16   1  13      407.12     -573.92    884.33 o
  18   1  13      805.31      392.26    977.03 o
  20   1  13     6827.22     5081.69   1405.73 o
  22   1  13     5566.08     4412.06   1459.24 o
 -31   2  13     8434.49     7948.05   2289.94 o
 -29   2  13    16085.99    17406.25   1739.32 o
 -27   2  13      192.75     -830.15    865.63 o
 -25   2  13     4039.24     4235.33    844.93 o
 -23   2  13    13621.23    15912.45   1130.13 o
 -21   2  13     6435.44     5484.88    777.78 o
 -19   2  13    21503.65    22593.50   1065.48 o
 -17   2  13    66494.95    63222.04   2181.24 o
 -15   2  13     7433.42     8044.39    565.41 o
 -13   2  13      113.74       70.43    323.22 o
 -11   2  13   183903.92   183041.63   5684.09 o
  -9   2  13   266152.75   273628.50   8400.50 o
  -7   2  13    75212.04    75658.57   2453.15 o
  -5   2  13     1700.08     1844.45    573.14 o
  -3   2  13   186180.02   190180.34   5814.40 o
  -1   2  13   301128.84   315171.59  11140.38 o
   1   2  13   110479.70   114625.14   5933.02 o
   3   2  13     4172.14     4340.29    631.25 o
   5   2  13    54765.91    58568.05   2385.98 o
   7   2  13   249302.16   243044.08  10694.68 o
   9   2  13    55693.44    56709.88   3458.92 o
  11   2  13     2821.36     2469.97    676.16 o
  13   2  13    21913.23    22399.68   2167.17 o
  15   2  13    70118.60    66008.41   3513.44 o
  17   2  13    10763.72     8931.15   2047.06 o
  19   2  13      586.17     1592.39   1150.00 o
  21   2  13     3729.41     3934.96   1422.58 o
 -30   3  13     5641.82     6181.20   1546.59 o
 -28   3  13      220.16     2161.63    976.82 o
 -26   3  13    18273.38    20331.10   1385.61 o
 -24   3  13    86821.28    94503.96   5391.13 o
 -22   3  13    32733.95    33923.49   1671.54 o
 -20   3  13     3052.37     4196.15    697.23 o
 -18   3  13    27544.93    26394.90   1323.40 o
 -16   3  13   199328.13   195282.91   6104.23 o
 -14   3  13    50292.87    49245.30   1732.14 o
 -12   3  13     8435.39     9838.77    572.77 o
 -10   3  13    58545.11    54466.75   2172.69 o
  -8   3  13   367957.00   376422.03  13343.59 o
  -6   3  13   106634.77   101879.83   3700.93 o
  -4   3  13    50160.95    51442.89   1710.93 o
  -2   3  13      715.84      154.86    469.27 o
   0   3  13   223139.97   216879.56   7775.11 o
   2   3  13   146979.69   151535.67   6695.14 o
   4   3  13    41785.21    38052.82   1717.87 o
   6   3  13    54347.91    56376.34   2632.51 o
   8   3  13    24357.78    22187.53   1345.40 o
  10   3  13    34093.45    34048.96   1690.65 o
  12   3  13    14238.53    13588.48   1072.87 o
  14   3  13    53051.56    55037.13   3094.20 o
  16   3  13     2006.31      514.83   1048.89 o
  18   3  13      920.44      625.33   1116.75 o
  20   3  13    14268.70    15928.73   1808.73 o
  22   3  13    21097.55    20039.10   2766.34 o
 -31   4  13    11022.77    12933.13   2268.58 o
 -29   4  13     8333.02     7592.87   1460.75 o
 -27   4  13     4148.45     4396.90   1011.40 o
 -25   4  13     5900.00     4822.90    900.54 o
 -23   4  13    16185.39    16336.56   1155.23 o
 -21   4  13    16066.29    14678.14   1037.64 o
 -19   4  13    21821.59    19274.80   1151.79 o
 -17   4  13    36570.45    35655.90   1631.45 o
 -15   4  13    14490.16    13852.53    894.26 o
 -13   4  13    22266.95    20553.78   1077.40 o
 -11   4  13    74849.70    72581.09   2810.23 o
  -9   4  13   255168.86   254605.19   9109.49 o
  -7   4  13    11853.41    15916.29   1071.84 o
  -5   4  13    91283.16    87922.92   3239.81 o
  -3   4  13    73022.27    73697.24   2786.57 o
  -1   4  13   225803.66   237982.41   8474.13 o
   1   4  13     4891.72     6363.81    638.69 o
   3   4  13    82108.09    80439.90   3813.14 o
   5   4  13     4393.60     5900.37    643.20 o
   7   4  13    84071.52    87256.42   2959.57 o
   9   4  13    11865.77    11713.17   1099.99 o
  11   4  13     2058.20     2325.94    611.40 o
  13   4  13     1778.89      452.19    846.45 o
  15   4  13    45267.27    42032.30   2600.68 o
  17   4  13    10710.59    12984.74   1598.25 o
  19   4  13     7034.14     5325.80   1389.72 o
  21   4  13      114.47     1259.80   1917.62 o
 -30   5  13     2131.52     1908.73   1427.84 o
 -28   5  13    21682.69    23784.76   1997.41 o
 -26   5  13     1157.17     1524.18   1072.73 o
 -24   5  13     3663.62     2886.15    840.43 o
 -22   5  13     3615.76     4798.51   1082.58 o
 -20   5  13    53309.73    52844.18   2698.21 o
 -18   5  13    10551.11    10158.50   1414.64 o
 -16   5  13    16891.95    16144.13   1002.73 o
 -14   5  13      759.70      766.50    489.89 o
 -12   5  13   165643.55   166120.75   6068.15 o
 -10   5  13    56906.10    54741.67   2302.26 o
  -8   5  13    35213.96    34037.32   1796.50 o
  -6   5  13      304.43      128.54    479.07 o
  -4   5  13   189569.81   190399.72  11265.11 o
  -2   5  13    43460.42    40788.67   2054.43 o
   0   5  13    65532.80    64990.73   2539.42 o
   2   5  13    28774.60    29011.60   1371.49 o
   4   5  13    59516.32    57829.96   2483.09 o
   6   5  13    47909.51    47454.75   1906.09 o
   8   5  13    18534.56    17588.69   1707.71 o
  10   5  13    44043.83    46102.25   1879.54 o
  12   5  13      335.85      -89.40    613.99 o
  14   5  13     3594.97     2683.87    916.41 o
  16   5  13     7382.89     6657.59   1093.39 o
  18   5  13     7963.13     8812.60   1348.68 o
  20   5  13     1776.62     2800.27   1048.20 o
 -29   6  13     1158.36      949.98   1224.06 o
 -27   6  13     2300.34     3812.04   1266.61 o
 -25   6  13     6330.71     4967.65   1189.37 o
 -23   6  13     6196.19     3982.40   2041.25 o
 -21   6  13     7812.45     7200.93   2283.49 o
 -19   6  13     3533.69     4070.52    696.54 o
 -17   6  13     2145.69     2940.11    904.85 o
 -15   6  13    35663.14    37102.70   1685.72 o
 -13   6  13    19038.51    17755.49   1341.61 o
 -11   6  13      497.12      508.25    468.81 o
  -9   6  13     1148.67     1848.80    492.77 o
  -7   6  13    93014.30    88875.07   4125.85 o
  -5   6  13   197055.83   193848.22   6939.08 o
  -3   6  13    28605.83    29753.17   1306.75 o
  -1   6  13      142.51      -70.25    650.89 o
   1   6  13   110956.95   107102.34   3521.38 o
   3   6  13   406836.75   418079.28  15026.92 o
   5   6  13   112689.20   108707.91   3626.87 o
   7   6  13       57.37     -211.85    493.63 o
   9   6  13    15090.62    15423.84    992.43 o
  11   6  13    61851.62    63904.27   3075.26 o
  13   6  13    13366.71    14392.90   1077.48 o
  15   6  13      295.42      863.42    891.20 o
  17   6  13     7791.78    10503.66   1516.35 o
  19   6  13    11641.21    14184.49   2330.51 o
  21   6  13      218.36    -1240.18   1201.16 o
 -28   7  13    17166.13    20393.99   1925.42 o
 -26   7  13    12084.85    12957.70   1688.09 o
 -24   7  13     7263.56     6202.58   1185.92 o
 -22   7  13    12280.62    11533.44   2479.43 o
 -20   7  13    36212.79    36432.82   1755.39 o
 -18   7  13    28475.64    26722.03   2051.07 o
 -16   7  13     8283.42     7441.65    776.85 o
 -14   7  13    23283.90    21763.10   1188.95 o
 -12   7  13    71323.73    66375.84   3607.79 o
 -10   7  13    31177.16    29988.59   1427.18 o
  -8   7  13    22473.03    20072.01   2289.94 o
  -6   7  13    29058.26    25611.50   1520.87 o
  -4   7  13    40714.65    41840.85   1730.37 o
  -2   7  13    27418.21    24663.94   1758.98 o
   0   7  13     3163.33     3702.76    501.23 o
   2   7  13    10932.17    11823.03   1046.66 o
   4   7  13     1962.43     1372.19    472.69 o
   6   7  13      609.46      351.52    541.30 o
   8   7  13    26577.32    26754.31   1918.91 o
  10   7  13    39376.55    39581.00   3612.65 o
  12   7  13     6422.79     6718.42    813.73 o
  14   7  13     9295.98     9180.29    970.24 o
  16   7  13    19433.71    22696.03   2033.91 o
  18   7  13    11085.26    14731.08   2432.92 o
  20   7  13     3360.67     4695.50   1293.24 o
 -29   8  13       75.17      -42.22   1347.28 o
 -27   8  13      563.34     1558.28   1215.98 o
 -25   8  13      434.97     1111.20   1079.55 o
 -23   8  13      213.99    -1337.54    891.70 o
 -21   8  13       45.72      210.69    875.09 o
 -19   8  13      186.94      310.59    632.35 o
 -17   8  13     4871.45     5682.41    814.08 o
 -15   8  13     2158.48      605.07    501.19 o
 -13   8  13      395.42      617.26    558.24 o
 -11   8  13     5726.68     5194.48    796.58 o
  -9   8  13    41295.49    40384.86   2801.04 o
  -7   8  13    25673.57    29957.37   1744.56 o
  -5   8  13    42722.25    42185.95   1891.45 o
  -3   8  13    55641.99    54376.68   2321.37 o
  -1   8  13    68981.62    66147.61   2785.95 o
   1   8  13    49709.05    48994.32   1799.20 o
   3   8  13    18666.68    19863.42    985.68 o
   5   8  13    41393.63    40065.33   1901.17 o
   7   8  13    51809.33    49951.79   2936.56 o
   9   8  13    33484.52    33254.89   1863.96 o
  11   8  13     5603.96     5717.61    798.01 o
  13   8  13     5289.70     5636.18    855.28 o
  15   8  13     7903.28     9072.78   1194.11 o
  17   8  13     4028.57     4430.03   1853.78 o
  19   8  13      163.31     -185.77   1032.06 o
 -28   9  13     1314.54     1931.35   1350.19 o
 -26   9  13      905.17     1464.17   1334.46 o
 -24   9  13     8600.20    11373.64   2761.00 o
 -22   9  13       29.75      236.66    910.66 o
 -20   9  13    17203.70    17835.25   1574.93 o
 -18   9  13     1390.70     1681.38    714.88 o
 -16   9  13    11451.29    10879.63    931.80 o
 -14   9  13      761.62     1034.79    641.48 o
 -12   9  13    10076.54     9829.12   1530.65 o
 -10   9  13     3110.56     4297.39    590.39 o
  -8   9  13    41667.16    35255.97   1975.17 o
  -6   9  13    32581.43    32166.85   2212.05 o
  -4   9  13      683.20      217.17    546.92 o
  -2   9  13     2347.87     3263.26    502.29 o
   0   9  13    14146.36    16466.72    918.76 o
   2   9  13    41251.48    40796.96   2178.07 o
   4   9  13    13257.93    13696.76   1389.51 o
   6   9  13     3762.01     4411.52    755.15 o
   8   9  13     3848.54     3626.14   1699.53 o
  10   9  13     4782.74     5759.37    917.64 o
  12   9  13    12161.20    10955.00   1144.77 o
  14   9  13     4902.01     3889.99   1027.98 o
  16   9  13     3475.38     4656.45   1132.56 o
  18   9  13     1458.26      861.09   1146.95 o
 -27  10  13    10336.35    13135.87   1691.57 o
 -25  10  13    10096.55     6570.68   1439.12 o
 -23  10  13     4565.55     4133.31   1215.18 o
 -21  10  13     5443.69     7397.28   1280.90 o
 -19  10  13     6747.71     8339.79    987.93 o
 -17  10  13     3241.91     4374.17   1199.59 o
 -15  10  13    45826.20    46009.86   3245.91 o
 -13  10  13    64002.75    64372.52   2342.80 o
 -11  10  13       27.61      338.23    540.09 o
  -9  10  13     1886.94     2821.94    699.24 o
  -7  10  13    33936.32    35602.81   1729.65 o
  -5  10  13   111716.20   109073.75   5111.25 o
  -3  10  13     5280.38     6330.57    765.17 o
  -1  10  13     4494.26     4920.11    657.57 o
   1  10  13     8116.64    11037.84   1295.06 o
   3  10  13   138357.25   150301.30   6939.01 o
   5  10  13    16495.59    16470.78   1139.05 o
   7  10  13    14594.66    15062.30   1160.90 o
   9  10  13     3688.98     3714.77    840.54 o
  11  10  13    68563.94    66169.21   2949.85 o
  13  10  13    10589.96    10012.76   1141.23 o
  15  10  13     2283.67     2044.46   1018.02 o
  17  10  13     1926.12     1561.17   2256.57 o
 -26  11  13    12841.07    13236.43   1813.53 o
 -24  11  13      130.46     -522.87   1233.56 o
 -22  11  13    21421.53    24488.02   1956.39 o
 -20  11  13   101782.84    97389.91   4853.16 o
 -18  11  13    56857.01    57198.20   3428.95 o
 -16  11  13     5026.37     5152.27    872.31 o
 -14  11  13    62051.47    62371.14   2324.97 o
 -12  11  13   180927.33   185740.67   5968.44 o
 -10  11  13    34361.63    34396.91   1731.34 o
  -8  11  13    17097.58    16624.92   1132.94 o
  -6  11  13      302.04      707.97    657.35 o
  -4  11  13   144443.03   145671.77   5528.77 o
  -2  11  13    42449.75    41770.64   1959.42 o
   0  11  13    33649.64    35840.11   1746.63 o
   2  11  13    14528.85    15106.21   1068.04 o
   4  11  13    22807.54    25136.50   1777.89 o
   6  11  13    22340.51    24260.32   1452.70 o
   8  11  13    15949.44    14081.20   1178.47 o
  10  11  13    18893.41    19375.33   2216.60 o
  12  11  13      370.79      490.93    898.43 o
  14  11  13     3066.66     3928.02   1059.52 o
  16  11  13    13327.42    16256.53   1846.90 o
 -25  12  13     9039.13     9343.95   1640.23 o
 -23  12  13     2401.19     3017.13   1327.34 o
 -21  12  13     4462.17     5168.12   1259.77 o
 -19  12  13     1246.48       47.15   1002.94 o
 -17  12  13     2003.25     1844.95    875.09 o
 -15  12  13    62702.53    65512.37   2849.91 o
 -13  12  13   100740.55    98593.97   3979.57 o
 -11  12  13     4265.99     5513.48    930.71 o
  -9  12  13     4345.40     5412.76    912.11 o
  -7  12  13   102559.53   101206.27   4018.86 o
  -5  12  13   228308.28   211797.73   8879.96 o
  -3  12  13    17643.64    20721.15   1303.71 o
  -1  12  13       16.11       -3.32   1034.21 o
   1  12  13    56397.16    56492.40   3192.03 o
   3  12  13   122162.41   121579.86   4730.42 o
   5  12  13    18307.13    20018.80   1797.17 o
   7  12  13      504.06      493.21   1151.70 o
   9  12  13    12301.83    11234.80   1547.19 o
  11  12  13    56646.54    58742.30   3017.82 o
  13  12  13    22776.25    26622.88   1780.71 o
  15  12  13      139.52     -251.88   1406.21 o
 -24  13  13      325.11     1023.26   1363.42 o
 -22  13  13     3700.62     5488.08   3891.29 o
 -20  13  13    15250.30    15752.67   1738.98 o
 -18  13  13    10889.60    10597.19   1480.76 o
 -16  13  13     2446.92     2942.78    909.25 o
 -14  13  13     6996.19     6027.68    973.70 o
 -12  13  13    56862.41    58656.73   2634.27 o
 -10  13  13     1310.10      321.16    704.43 o
  -8  13  13    30201.72    28269.29   3127.76 o
  -6  13  13    12272.83    12842.90   1234.23 o
  -4  13  13    47649.31    46669.04   3015.88 o
  -2  13  13     2652.41     3402.06    945.39 o
   0  13  13    21746.78    22907.14   1836.76 o
   2  13  13    19279.77    20954.69   3026.56 o
   4  13  13    10882.86    10814.38   1099.91 o
   6  13  13     3906.04     5861.47   1200.39 o
   8  13  13     6764.09     7181.73   1064.22 o
  10  13  13     7900.09     8901.81   1209.30 o
  12  13  13      212.82      383.81   1003.28 o
  14  13  13      829.10      -68.23   1111.09 o
 -23  14  13       71.96     -720.32   1445.22 o
 -21  14  13     1461.65     1796.55   1423.87 o
 -19  14  13     1197.63     2235.60   1277.51 o
 -17  14  13      562.42      717.23    937.94 o
 -15  14  13     2893.48     3377.14    935.85 o
 -13  14  13     4033.90     3763.65    891.46 o
 -11  14  13     5822.43     6601.87    999.67 o
  -9  14  13     5433.61     6912.46   1137.98 o
  -7  14  13     3860.30     4484.99    889.69 o
  -5  14  13    11003.44     9589.57   1308.72 o
  -3  14  13     5466.87     5781.40   1161.33 o
  -1  14  13    24668.11    27613.36   2061.09 o
   1  14  13     4310.54     4584.03   1151.13 o
   3  14  13     2653.38     2008.76   1111.82 o
   5  14  13     1122.80     1476.38   1103.96 o
   7  14  13    13059.23    17062.87   1408.98 o
   9  14  13     2678.51     3220.66   1040.46 o
  11  14  13     2501.65     2345.46   1076.17 o
  13  14  13       17.95     -206.34   1121.53 o
 -20  15  13     2881.25     3241.53   1404.47 o
 -18  15  13    11342.05    11057.37   1810.86 o
 -16  15  13     7239.28     8190.53   1231.32 o
 -14  15  13     2969.26     3306.12    972.47 o
 -12  15  13     7036.23     7136.88   1111.61 o
 -10  15  13    13010.39    13827.04   1533.20 o
  -8  15  13    10764.53    11311.90   3282.78 o
  -6  15  13     4731.10     5133.21   1143.90 o
  -4  15  13     2796.43     5404.79   1163.41 o
  -2  15  13      108.17      431.09    952.24 o
   0  15  13      638.35     -419.72   1604.02 o
   2  15  13     2031.36     1795.70   1107.70 o
   4  15  13     2129.34     3135.78   1284.24 o
   6  15  13     7760.63     8102.34   1522.66 o
   8  15  13     1132.50     2180.44   2728.97 o
  10  15  13     1415.94     1268.16   1517.85 o
  12  15  13     6466.66     6869.53   1706.11 o
 -19  16  13       27.58     2599.59   2487.44 o
 -17  16  13      115.46     1722.12   1300.34 o
 -15  16  13     4019.14     4854.47   1167.12 o
 -13  16  13    13861.04    14190.56   1442.44 o
 -11  16  13     5761.30     4947.25   1062.11 o
  -9  16  13     6427.65     6257.75   1288.18 o
  -7  16  13    21258.41    22167.73   3559.01 o
  -5  16  13    36136.07    32384.30   2318.40 o
  -3  16  13    18416.74    21173.24   1928.30 o
  -1  16  13    14764.90    15932.69   1706.62 o
   1  16  13    29805.53    30283.30   2627.56 o
   3  16  13    43702.84    42964.75   3330.82 o
   5  16  13    23391.32    25213.79   2710.29 o
   7  16  13     8992.56     8998.78   1642.55 o
   9  16  13    11864.25    15958.52   4606.56 o
 -16  17  13        7.81      807.84   1364.47 o
 -14  17  13     7083.05    10434.50   1464.08 o
 -12  17  13    30686.46    34039.97   2496.87 o
 -10  17  13    15180.84    14706.91   1709.93 o
  -8  17  13      630.93     1768.56   1199.14 o
  -6  17  13     1611.44     1064.72   1152.33 o
  -4  17  13    23109.92    23213.76   3261.42 o
  -2  17  13    12251.57    11369.22   2192.52 o
   0  17  13      658.04     -168.27   1195.10 o
   2  17  13     1331.50     2385.32   1391.15 o
   4  17  13     2259.97     3304.53   1420.68 o
   6  17  13     3821.20     3378.96   1549.31 o
   8  17  13     6287.99     7001.94   1837.55 o
 -13  18  13    10387.72    10874.46   1685.16 o
 -11  18  13     1123.73     1442.07   1331.48 o
  -9  18  13     3545.62     4730.48   1379.45 o
  -7  18  13     6970.73     8682.57   1556.05 o
  -5  18  13    18666.38    16687.71   2240.56 o
  -3  18  13      126.16     -525.93   1333.13 o
  -1  18  13     5026.45     6326.72   1489.40 o
   1  18  13     1595.92     2375.99   1380.66 o
   3  18  13    29359.89    30526.13   2492.68 o
  -6  19  13     6246.55     5410.12   1713.45 o
  -4  19  13     8286.04    10125.50   1715.44 o
  -2  19  13     1318.81     4015.74   1521.67 o
 -30   0  14     9570.15    13688.91   2402.03 o
 -28   0  14    10755.46     9485.35   2004.36 o
 -26   0  14    71131.41    73323.34   5431.26 o
 -24   0  14      704.25     1307.77   1331.79 o
 -22   0  14    46934.29    51592.26   3333.48 o
 -20   0  14    23782.41    24006.43   1575.27 o
 -18   0  14   155090.25   160634.08   7189.73 o
 -16   0  14    80756.17    78145.66  12119.58 o
 -14   0  14     9078.70     8486.03    795.60 o
 -12   0  14    52108.93    53124.93   3145.33 o
 -10   0  14   169440.55   168940.05   7451.59 o
  -8   0  14   155083.52   146932.88   6504.39 o
  -6   0  14    34988.98    35556.57   1847.36 o
  -4   0  14   109410.30   110323.52   7236.78 o
  -2   0  14   425308.41   423982.44  25610.99 o
   0   0  14   352648.97   370605.78  15655.32 o
   2   0  14     2918.25     1307.77    835.37 o
   4   0  14    28193.31    31250.42   2572.84 o
   6   0  14   379999.25   377156.28  23086.19 o
   8   0  14   127754.01   123982.16   8150.89 o
  10   0  14    23371.46    21231.29   2316.63 o
  12   0  14     3720.16     3525.65   1446.56 o
  14   0  14    55494.95    57582.02   4614.57 o
  16   0  14    50091.87    53202.32   4473.12 o
  18   0  14     3539.96     2930.48   1716.12 o
  20   0  14     8113.61     8369.74   2177.84 o
 -31   1  14    11692.83    14158.17   3979.37 o
 -29   1  14     1592.66     1227.63   1275.75 o
 -27   1  14       83.12     -390.07   1042.53 o
 -25   1  14    61724.12    64988.41   3122.68 o
 -23   1  14    52967.59    56074.52   2438.42 o
 -21   1  14     1581.53     1927.35    653.56 o
 -19   1  14    15484.48    14373.23   1383.66 o
 -17   1  14    81659.24    79752.64   2660.31 o
 -15   1  14   109001.95   109861.34   3512.94 o
 -13   1  14     1695.22     1661.67    429.14 o
 -11   1  14     8257.85     8392.45    636.78 o
  -9   1  14    54539.72    52679.94   1784.62 o
  -7   1  14   190922.31   193512.45   6003.57 o
  -5   1  14    10037.07    10735.80    603.34 o
  -3   1  14    69405.44    69119.31   2672.36 o
  -1   1  14     2875.32     3404.04    593.49 o
   1   1  14    35635.82    36775.95   1604.84 o
   3   1  14    15960.76    15538.21    987.16 o
   5   1  14   256115.22   262863.16  11495.94 o
   7   1  14    14461.84    14757.86   1897.60 o
   9   1  14      323.23     1034.63    764.53 o
  11   1  14    17342.32    18994.08   3035.90 o
  13   1  14   126599.66   122860.70   5847.39 o
  15   1  14     8910.59     9706.17   1439.88 o
  17   1  14     3443.94     3167.82   1194.34 o
  19   1  14     4906.73     3573.76   1314.98 o
  21   1  14    25624.08    30078.31   2487.39 o
 -30   2  14     2389.75      143.10   1352.62 o
 -28   2  14     7135.52     8152.27   1413.44 o
 -26   2  14    25211.86    26390.40   1588.13 o
 -24   2  14      211.92     -174.91    701.61 o
 -22   2  14    18076.54    15222.95   1091.30 o
 -20   2  14     1319.08     2113.95    631.88 o
 -18   2  14    27972.27    27196.42   1355.60 o
 -16   2  14     4919.09     4907.16    533.29 o
 -14   2  14    25659.79    25713.94   1049.86 o
 -12   2  14     2673.10     3274.88    396.77 o
 -10   2  14    58033.65    56835.68   1914.41 o
  -8   2  14     9276.18    10966.25    575.56 o
  -6   2  14    28598.27    27991.04   1085.46 o
  -4   2  14       78.00     -365.23    395.61 o
  -2   2  14    94532.79   100150.40   3190.64 o
   0   2  14    12294.47    12327.46   1430.54 o
   2   2  14    14340.90    16115.67    980.50 o
   4   2  14       95.73     -478.59    520.89 o
   6   2  14    61974.48    59207.53   3015.72 o
   8   2  14     7523.95     6630.22    819.65 o
  10   2  14    16455.56    18342.65   1200.52 o
  12   2  14    21438.81    18357.13   1581.62 o
  14   2  14     4784.96     3537.59   1078.59 o
  16   2  14     8421.97     8784.28   1356.53 o
  18   2  14     2123.17      918.65   1086.27 o
  20   2  14     9940.52    15149.36   4698.64 o
 -31   3  14      998.28     1702.77   1969.67 o
 -29   3  14     7108.02     8507.03   1543.70 o
 -27   3  14     5461.04     8162.63   1339.67 o
 -25   3  14     2949.97     2516.89    839.20 o
 -23   3  14     2044.85     2301.00    953.58 o
 -21   3  14    23011.35    22777.28   1304.70 o
 -19   3  14    43119.45    41370.77   1940.01 o
 -17   3  14    20903.37    19949.17   1536.58 o
 -15   3  14      312.12      110.09    468.25 o
 -13   3  14     6654.28     7347.85    675.04 o
 -11   3  14    20838.75    23139.86   1140.98 o
  -9   3  14    10338.95    11111.38    896.27 o
  -7   3  14    26500.78    26048.46   1011.49 o
  -5   3  14       77.00      -18.64    368.66 o
  -3   3  14    25554.86    27131.61   1052.85 o
  -1   3  14    17733.10    17737.66   1226.06 o
   1   3  14     1287.45     1288.74    615.71 o
   3   3  14       50.54     -223.63    509.03 o
   5   3  14       17.96      -60.39    556.80 o
   7   3  14     6874.72     6643.07    723.72 o
   9   3  14    19275.93    17060.43   1159.37 o
  11   3  14     4923.86     3789.13   1108.60 o
  13   3  14      143.55     -288.50    857.50 o
  15   3  14     2667.74     2108.41   1529.29 o
  17   3  14    20579.57    21864.72   1922.45 o
  19   3  14     8438.94    11442.89   1646.73 o
  21   3  14       29.77       66.82   2448.74 o
 -30   4  14      120.52     1053.55   1447.58 o
 -28   4  14       25.17      466.30   1187.05 o
 -26   4  14      862.74     1155.72   1105.92 o
 -24   4  14      695.55      -63.62    761.90 o
 -22   4  14     4398.72     5198.19    820.39 o
 -20   4  14    25092.83    20629.43   1211.27 o
 -18   4  14    38027.35    37155.65   1995.67 o
 -16   4  14    46366.67    43541.60   1891.38 o
 -14   4  14    79279.86    76509.59   2990.33 o
 -12   4  14    59233.77    52153.25   2139.75 o
 -10   4  14    87769.23    85958.93   3268.72 o
  -8   4  14    56390.05    53095.80   2169.25 o
  -6   4  14    85810.59    85238.86   3143.30 o
  -4   4  14    46901.89    42351.68   1475.18 o
  -2   4  14   112554.23   114600.09   4232.65 o
   0   4  14    60381.15    58706.64   2360.84 o
   2   4  14    54166.28    53947.37   2820.38 o
   4   4  14    14938.53    13488.72   1399.06 o
   6   4  14    40861.58    40513.95   2332.52 o
   8   4  14    43612.27    40254.36   1668.87 o
  10   4  14    15378.94    16339.09   1183.41 o
  12   4  14     8277.08    10177.03    820.73 o
  14   4  14     9468.84     7450.20   1231.41 o
  16   4  14     3505.92     4802.64   1196.38 o
  18   4  14       28.19     -454.63   1034.15 o
  20   4  14       20.51     -152.83   2075.09 o
 -29   5  14     1354.34     4053.77   1405.97 o
 -27   5  14    11280.23    12326.82   1546.71 o
 -25   5  14    38602.91    41525.34   2057.98 o
 -23   5  14    45210.98    48391.93   2918.03 o
 -21   5  14    14896.76    14135.44   1408.05 o
 -19   5  14    10853.63    11543.10    931.09 o
 -17   5  14    60277.02    54592.54   2889.89 o
 -15   5  14    91604.85    85573.23   3325.37 o
 -13   5  14     2701.80     2342.17    551.95 o
 -11   5  14    12053.49    13437.38   1564.35 o
  -9   5  14     1873.06     1962.03    554.75 o
  -7   5  14    55750.96    51348.04   2560.54 o
  -5   5  14     8107.07     8612.30    501.17 o
  -3   5  14    20812.78    21521.29   1066.56 o
  -1   5  14      129.85     -573.47    640.94 o
   1   5  14     1066.90     1020.11    525.40 o
   3   5  14    38458.66    37225.34   2139.74 o
   5   5  14    42820.67    42595.84   1693.42 o
   7   5  14     3226.79     2373.99    591.57 o
   9   5  14     1077.85     2019.88    821.69 o
  11   5  14    18766.71    18774.39   1152.05 o
  13   5  14    49107.57    51250.37   2446.68 o
  15   5  14    28070.97    25538.15   2900.83 o
  17   5  14     2099.48     1049.75   1049.96 o
  19   5  14     5445.78     6807.71   1288.53 o
 -30   6  14     7512.48     8217.89   1652.72 o
 -28   6  14     1777.49     1102.86   1280.87 o
 -26   6  14    11825.43    14325.28   1591.68 o
 -24   6  14       23.46       45.96    784.51 o
 -22   6  14     6991.10     8163.62   1381.92 o
 -20   6  14     2600.65     3999.10    727.26 o
 -18   6  14    78162.09    80051.50   3990.15 o
 -16   6  14    45052.33    43337.71   1925.65 o
 -14   6  14     5071.03     5380.00    676.17 o
 -12   6  14     4764.87     5048.73    650.39 o
 -10   6  14   161396.61   153124.17   5632.97 o
  -8   6  14    52401.38    50138.39   2545.72 o
  -6   6  14     6419.92     7184.83   1662.74 o
  -4   6  14     6371.41     7595.41    637.14 o
  -2   6  14   140508.64   132239.83   4807.36 o
   0   6  14    57695.20    63321.55   2686.45 o
   2   6  14     5633.10     6163.72    618.01 o
   4   6  14     5292.49     4904.85    627.93 o
   6   6  14    78361.55    77797.52   5114.65 o
   8   6  14    42388.49    45120.03   1828.48 o
  10   6  14     1511.28      345.37    624.99 o
  12   6  14     3983.34     3986.58    994.65 o
  14   6  14    21543.98    25312.66   1661.76 o
  16   6  14    36484.89    44968.14   3091.13 o
  18   6  14      214.93     1249.88   1018.26 o
  20   6  14     5202.97     6613.21   1855.22 o
 -29   7  14    12670.77    15203.16   2284.60 o
 -27   7  14     7615.63     8487.46   1437.98 o
 -25   7  14    18965.44    16670.41   1806.86 o
 -23   7  14    12895.61    11643.38   1378.55 o
 -21   7  14    18648.64    15901.11   1490.50 o
 -19   7  14    37477.00    36064.32   2176.90 o
 -17   7  14    33046.25    31245.89   1547.76 o
 -15   7  14    35143.52    34536.09   1638.78 o
 -13   7  14    24399.95    21493.31   1582.63 o
 -11   7  14    57055.87    52703.37   2207.94 o
  -9   7  14     4720.37     6008.69   1522.57 o
  -7   7  14    45909.51    47818.02   2485.46 o
  -5   7  14    11009.41    10290.47    969.20 o
  -3   7  14    54202.55    55757.65   2233.58 o
  -1   7  14     4055.27     4242.21    634.85 o
   1   7  14    30692.17    31100.31   1299.14 o
   3   7  14     3613.91     3786.26    577.69 o
   5   7  14    43954.11    44272.63   2320.99 o
   7   7  14     9769.29    11473.47   1393.34 o
   9   7  14    59190.13    59420.17   2336.40 o
  11   7  14      181.60      220.33    673.89 o
  13   7  14    42572.70    43055.17   1899.68 o
  15   7  14      142.45      734.95    920.15 o
  17   7  14    24795.04    24621.71   1793.12 o
  19   7  14     3285.64     3446.59   1154.91 o
 -28   8  14      528.58      238.49   1313.60 o
 -26   8  14    15668.12    16131.09   1723.27 o
 -24   8  14     4718.20     5554.15   1596.02 o
 -22   8  14    78532.87    75239.81   4335.67 o
 -20   8  14     4074.44     4942.11   1047.23 o
 -18   8  14    27420.40    21333.95   3398.58 o
 -16   8  14     1761.35     1885.58    599.77 o
 -14   8  14   139232.11   141813.72   5303.22 o
 -12   8  14    42759.66    43467.81   1928.02 o
 -10   8  14     3888.86     3831.62    628.23 o
  -8   8  14    11046.50    13297.33   1133.27 o
  -6   8  14   139453.23   119365.46   6566.88 o
  -4   8  14   103242.36    97422.23   4729.07 o
  -2   8  14     2332.31     2067.78    492.02 o
   0   8  14    22111.76    22814.29   1057.37 o
   2   8  14   142259.83   141987.00   4609.72 o
   4   8  14    65028.58    60218.23   3293.03 o
   6   8  14     7222.32     8586.54    915.47 o
   8   8  14      735.91     1048.84    827.85 o
  10   8  14   103314.83   105121.13   4210.95 o
  12   8  14    49913.96    53549.93   2187.28 o
  14   8  14     5350.29     7391.09   1397.99 o
  16   8  14     9111.31    10911.55   1278.31 o
  18   8  14     7359.94     7388.89   1610.10 o
 -27   9  14    27163.78    28724.15   6301.33 o
 -25   9  14       28.45      371.51   1167.98 o
 -23   9  14      509.51     2859.44   1135.13 o
 -21   9  14    60399.67    61867.32   3342.55 o
 -19   9  14    74032.98    67557.92   3522.09 o
 -17   9  14      120.77      -61.09    601.47 o
 -15   9  14       11.88       21.00    567.50 o
 -13   9  14    54451.91    54016.99   2326.63 o
 -11   9  14    74428.48    69747.27   2842.25 o
  -9   9  14     3429.21     3296.59    698.63 o
  -7   9  14    21714.89    22054.80   1266.82 o
  -5   9  14     2289.93     2250.94    875.91 o
  -3   9  14    12631.06    13423.97   1211.13 o
  -1   9  14    16413.11    18420.17   1277.79 o
   1   9  14    58542.10    60439.72   2183.80 o
   3   9  14      572.27     1307.50    641.61 o
   5   9  14    15361.07    15457.87   1565.26 o
   7   9  14    42712.69    39756.00   2328.26 o
   9   9  14   117163.23   114444.48   4728.35 o
  11   9  14    17788.15    18699.12   1393.06 o
  13   9  14     1953.83     -426.97    895.35 o
  15   9  14    13024.21    17584.81   2180.51 o
  17   9  14    49107.99    48949.92   2592.55 o
 -26  10  14     1934.35     4010.39   1395.91 o
 -24  10  14     6186.70     7591.51   2931.81 o
 -22  10  14    26205.98    25006.81   1954.78 o
 -20  10  14    12567.39    11707.94   1382.34 o
 -18  10  14      566.23      497.37    748.68 o
 -16  10  14      553.69      210.44    680.69 o
 -14  10  14    62363.18    62401.38   2635.72 o
 -12  10  14    56952.39    56555.20   2130.26 o
 -10  10  14    14950.00    14495.62   1080.94 o
  -8  10  14    17743.79    14765.24   1079.24 o
  -6  10  14   124053.97   120338.82   4656.26 o
  -4  10  14    47220.74    45209.98   2064.09 o
  -2  10  14    23318.80    22648.40   1565.74 o
   0  10  14    31036.73    28946.19   1927.28 o
   2  10  14   102175.27   103001.27   4052.69 o
   4  10  14    28694.50    29804.21   1592.89 o
   6  10  14     1151.70     1919.84    719.23 o
   8  10  14     9185.69     7932.53   1203.53 o
  10  10  14    26928.78    26740.23   1647.50 o
  12  10  14    16344.10    18869.00   1471.93 o
  14  10  14      681.21      908.29   1018.36 o
  16  10  14     1516.72     1400.43   1254.12 o
 -25  11  14      342.62     1018.71   1283.60 o
 -23  11  14      284.51      184.78   1154.90 o
 -21  11  14     3724.35     5118.76   3506.97 o
 -19  11  14     7552.36     9013.89   1072.26 o
 -17  11  14     4360.65     5646.18    924.87 o
 -15  11  14        0.07      424.03    724.77 o
 -13  11  14      445.24     1617.68    626.63 o
 -11  11  14    14998.46    11825.72   1638.06 o
  -9  11  14        6.94     -297.41    626.11 o
  -7  11  14      224.38     -122.04    628.88 o
  -5  11  14      432.43      379.75    650.47 o
  -3  11  14     3740.05     4893.82    791.48 o
  -1  11  14    13790.57    16868.10   1868.25 o
   1  11  14     1157.09      855.63    895.66 o
   3  11  14      818.91      799.45    683.82 o
   5  11  14      271.17       95.06    618.86 o
   7  11  14     4709.85     5131.22    904.60 o
   9  11  14      749.21     1353.83    874.50 o
  11  11  14      260.59    -1078.21    851.19 o
  13  11  14        5.37      131.68   1006.77 o
  15  11  14      765.62     1898.12   1317.76 o
 -24  12  14      107.03     -705.59   1210.25 o
 -22  12  14     1687.96     2840.51   1302.54 o
 -20  12  14      257.02      424.94   1074.44 o
 -18  12  14       36.52     -367.93    829.21 o
 -16  12  14     2254.23      784.52    844.65 o
 -14  12  14    12869.12    12645.67   1124.71 o
 -12  12  14     3655.09     3156.09    874.49 o
 -10  12  14      131.60     2271.36    769.00 o
  -8  12  14     6738.50     7187.39    890.19 o
  -6  12  14    13106.19    16100.67   1427.77 o
  -4  12  14    19272.71    20539.81   1315.52 o
  -2  12  14      262.14     -710.84    847.40 o
   0  12  14      254.38      295.38    924.78 o
   2  12  14     7871.89     7413.43   1399.85 o
   4  12  14    17858.76    17891.36   1297.57 o
   6  12  14     2851.24     4613.21   1384.91 o
   8  12  14       59.11       13.53    824.24 o
  10  12  14      656.25     1060.33    934.05 o
  12  12  14     1595.91      495.73   1005.88 o
  14  12  14        3.66     -855.15   1086.42 o
 -23  13  14     3710.67     1766.50   1341.05 o
 -21  13  14    16591.68    19367.44   1951.98 o
 -19  13  14    14884.92    16348.13   2247.23 o
 -17  13  14      364.58     -790.12    857.05 o
 -15  13  14       11.32     -435.28    809.15 o
 -13  13  14    23803.68    27028.15   1982.20 o
 -11  13  14    34049.35    36921.56   2172.74 o
  -9  13  14     1440.25     1153.00    977.57 o
  -7  13  14     6169.51     6512.52    914.21 o
  -5  13  14    10524.34    11699.52   2249.90 o
  -3  13  14    11213.10     8298.94   1192.78 o
  -1  13  14     6937.40     6438.98   1177.97 o
   1  13  14    29999.18    31478.63   2220.47 o
   3  13  14     1236.90     1017.82   2492.77 o
   5  13  14      891.33     -242.69   1090.76 o
   7  13  14    12711.91    11537.04   1263.01 o
   9  13  14    34494.58    38504.77   2133.31 o
  11  13  14    14676.95    16704.33   1501.07 o
  13  13  14      865.73     2187.17   1143.56 o
 -22  14  14    22993.79    26014.79   2284.06 o
 -20  14  14     8524.21     7964.99   1564.73 o
 -18  14  14     2314.24     1408.08   1270.30 o
 -16  14  14     3261.79     5517.30    998.32 o
 -14  14  14    53255.49    59868.24   2748.63 o
 -12  14  14    49626.77    52192.24   3409.28 o
 -10  14  14      330.09      742.49    830.40 o
  -8  14  14    15654.07    13705.14   1229.88 o
  -6  14  14   129928.02   129106.29   6299.00 o
  -4  14  14    55969.49    52659.17   5267.12 o
  -2  14  14      907.04     1814.34   1012.30 o
   0  14  14    17623.86    17361.71   2059.07 o
   2  14  14    96085.92    97828.07   5066.97 o
   4  14  14    55931.05    60217.81   7786.58 o
   6  14  14     1543.98     2891.22   1366.37 o
   8  14  14     2456.66     1181.46   1400.47 o
  10  14  14    23432.73    27293.60   2303.31 o
  12  14  14    22031.51    23872.49   1834.13 o
 -21  15  14    20456.17    20946.69   2143.81 o
 -19  15  14    20946.86    18486.67   2889.11 o
 -17  15  14      955.21     2361.76   1070.82 o
 -15  15  14     3664.78     4508.33   1092.93 o
 -13  15  14    15808.45    18185.23   1449.78 o
 -11  15  14    22474.65    23345.06   1562.04 o
  -9  15  14      688.41      119.91   1489.26 o
  -7  15  14    13075.89    12802.32   1936.30 o
  -5  15  14     7482.98     8057.21   1350.99 o
  -3  15  14    17582.41    17146.69   2434.06 o
  -1  15  14     5253.25     5381.30   1499.93 o
   1  15  14    34357.21    31455.34   3273.43 o
   3  15  14      130.74     -721.93   1519.95 o
   5  15  14     6914.74     6566.21   1512.24 o
   7  15  14    10583.04     9209.60   1673.17 o
   9  15  14    41594.98    47520.43   3277.47 o
  11  15  14     3750.62     5477.26   1682.11 o
 -18  16  14    14428.39    17063.60   1975.82 o
 -16  16  14      539.09     1622.10   1140.61 o
 -14  16  14    10298.62    11051.74   1387.15 o
 -12  16  14       39.48     -128.86    990.62 o
 -10  16  14    15540.62    18018.24   1827.47 o
  -8  16  14     1564.48     2406.07   1145.11 o
  -6  16  14     8854.08     7362.65   1313.24 o
  -4  16  14     2909.01     3200.13   1201.80 o
  -2  16  14     6641.96     5104.64   1565.32 o
   0  16  14     4569.90     3153.33   1251.90 o
   2  16  14    16158.49    15386.96   2167.17 o
   4  16  14    10289.96    10250.72   1670.89 o
   6  16  14    10457.29    11592.27   1835.10 o
   8  16  14     5638.51     5087.25   2394.02 o
 -15  17  14    15234.94    20396.65   1707.69 o
 -13  17  14       48.42     -187.01   1279.67 o
 -11  17  14     2370.59     2338.16   1299.86 o
  -9  17  14     1079.45     1567.86   1153.40 o
  -7  17  14     4086.98     4030.63   2283.26 o
  -5  17  14      812.54     1211.55   1323.79 o
  -3  17  14     7183.97     7433.68   1399.04 o
  -1  17  14       25.02      925.87   1144.64 o
   1  17  14     1373.91     2285.09   1367.79 o
   3  17  14     7580.45     9574.68   3089.28 o
   5  17  14    12381.49    11990.58   1947.99 o
 -12  18  14     8444.92    11983.54   2555.49 o
 -10  18  14    26475.81    30115.22   2404.71 o
  -8  18  14    23576.43    24884.22   2221.45 o
  -6  18  14     5987.38     6137.04   1389.15 o
  -4  18  14    12618.89    15141.02   3063.92 o
  -2  18  14    22340.17    23134.38   4738.67 o
   0  18  14     6519.10     9663.98   1921.62 o
   2  18  14      671.06      610.39   1496.56 o
 -30   1  15     3845.66     2634.94   1339.52 o
 -28   1  15       88.86      117.47   1156.75 o
 -26   1  15     5794.87     7501.23   1274.58 o
 -24   1  15    14410.40    14969.22   1434.28 o
 -22   1  15      135.98     1818.34    698.82 o
 -20   1  15      515.40     1086.57    616.43 o
 -18   1  15     2758.59     2386.56    922.72 o
 -16   1  15    20173.50    22288.42    985.61 o
 -14   1  15     6361.11     6462.05    517.21 o
 -12   1  15    11466.37    13576.82    692.06 o
 -10   1  15     7445.19     7669.11    505.06 o
  -8   1  15     1435.71     1747.71    393.58 o
  -6   1  15     8078.47     7388.78    515.72 o
  -4   1  15   102092.65    98317.14   3662.08 o
  -2   1  15    78345.16    76815.75   3317.38 o
   0   1  15     7260.15     7771.48    616.58 o
   2   1  15      262.38      227.81    526.97 o
   4   1  15    79181.96    77481.45   2765.15 o
   6   1  15   102584.33    95430.41   6940.54 o
   8   1  15     4378.73     3980.48    941.26 o
  10   1  15    17473.63    17522.22   1228.95 o
  12   1  15    35475.20    32446.95   2148.37 o
  14   1  15    28785.30    25872.87   3442.91 o
  16   1  15      452.57     1432.91   1610.70 o
  18   1  15    10179.10    10278.15   1560.95 o
  20   1  15     9743.96     7719.09   2639.57 o
 -31   2  15      478.22       79.45   1540.35 o
 -29   2  15       71.73      329.20   1206.69 o
 -27   2  15    20167.38    20067.18   2136.47 o
 -25   2  15    21261.00    20929.07   2284.01 o
 -23   2  15     1649.76     1844.87    719.98 o
 -21   2  15     7341.68     7877.54    835.18 o
 -19   2  15   135022.22   132589.80   4947.85 o
 -17   2  15   124102.95   115752.14   5432.25 o
 -15   2  15    10228.70    10094.92    776.07 o
 -13   2  15    28261.56    29490.55   1169.62 o
 -11   2  15   246009.30   252575.77   7806.19 o
  -9   2  15   313640.81   320764.94   9837.14 o
  -7   2  15    37938.06    35744.41   2074.83 o
  -5   2  15      463.61      382.91    402.80 o
  -3   2  15    98841.16    97285.72   3111.27 o
  -1   2  15   244676.05   239534.36   6559.98 o
   1   2  15    11134.65    14401.31   1178.55 o
   3   2  15     1545.93     2592.41    628.45 o
   5   2  15    36954.29    39980.21   1827.11 o
   7   2  15    93851.17    89567.34   9510.71 o
   9   2  15     7386.00     7428.56    890.54 o
  11   2  15    14012.06    14707.92   1418.08 o
  13   2  15     1150.89      307.86    903.76 o
  15   2  15     4472.27     5203.44   1185.67 o
  17   2  15     1601.80      381.76   1056.59 o
  19   2  15    12599.68     9059.60   1571.64 o
 -30   3  15     5583.11     6520.18   2193.85 o
 -28   3  15       53.77     -981.58   1070.46 o
 -26   3  15    22227.80    27592.86   1639.87 o
 -24   3  15    46566.02    50115.24   2297.57 o
 -22   3  15     3044.96     3467.63    766.54 o
 -20   3  15     7411.45     7632.63    949.78 o
 -18   3  15    11043.05    11319.92   1165.43 o
 -16   3  15   132583.52   115259.89   5138.20 o
 -14   3  15      440.90      -41.28    483.40 o
 -12   3  15   112867.88   110053.63   4128.24 o
 -10   3  15    11767.04    10645.13   1034.48 o
  -8   3  15    80923.52    73020.73   2415.65 o
  -6   3  15     3610.21     4456.76    491.02 o
  -4   3  15   214247.78   218592.52   6640.69 o
  -2   3  15    68225.47    70356.81   2747.80 o
   0   3  15     5618.20     5500.50    815.87 o
   2   3  15     4090.92     4140.56   1580.48 o
   4   3  15   147552.70   157991.98   5751.92 o
   6   3  15    62800.87    61975.29   2693.73 o
   8   3  15      220.94     -725.85    547.99 o
  10   3  15       83.32      -17.90    772.38 o
  12   3  15    55497.57    54919.21   3156.00 o
  14   3  15    49371.09    49658.79   2928.89 o
  16   3  15       64.47     -654.03   1022.86 o
  18   3  15     1046.02     1786.40   1920.29 o
  20   3  15    16990.10    20973.59   2138.70 o
 -29   4  15     1711.99     1475.91   1844.23 o
 -27   4  15     9970.71     9852.34   1189.53 o
 -25   4  15    11214.11    11697.64   1147.34 o
 -23   4  15     1933.55     3553.53   1248.36 o
 -21   4  15      165.59      580.88    634.50 o
 -19   4  15    76700.94    75942.23   4057.35 o
 -17   4  15    64451.27    62070.57   2554.27 o
 -15   4  15     7253.42     7653.16   1310.67 o
 -13   4  15     1595.36     1923.64    532.84 o
 -11   4  15   168833.27   164906.97   6029.08 o
  -9   4  15   172055.94   164048.02   6000.58 o
  -7   4  15    23664.86    22927.58   1405.49 o
  -5   4  15    94646.63    92969.90   3459.76 o
  -3   4  15    67355.59    70743.55   2706.62 o
  -1   4  15   152077.09   161491.00   5886.63 o
   1   4  15     2199.27     1649.27    581.24 o
   3   4  15    61783.32    62419.90   5108.32 o
   5   4  15      430.72      278.48    586.11 o
   7   4  15    35980.93    35922.72   1537.35 o
   9   4  15     6801.56     6365.75    770.90 o
  11   4  15     8396.41     9307.44    894.89 o
  13   4  15      110.56     -647.86    785.00 o
  15   4  15    13619.87    12968.28   1142.34 o
  17   4  15      567.92      583.71   1151.64 o
  19   4  15    20404.53    22282.34   2886.44 o
 -30   5  15     1961.78     1892.49   1593.83 o
 -28   5  15     9626.60    10139.03   1575.34 o
 -26   5  15       13.33      106.11    928.99 o
 -24   5  15     6197.35     6607.53    971.62 o
 -22   5  15     5184.23     6266.42   1077.65 o
 -20   5  15    40171.78    41620.14   2143.65 o
 -18   5  15      189.75     -286.25    559.53 o
 -16   5  15    22367.98    20163.37   1153.61 o
 -14   5  15      808.84      559.29    526.24 o
 -12   5  15   131263.86   124515.41   4647.59 o
 -10   5  15    12289.55    12884.96    871.95 o
  -8   5  15   113644.44   114016.33   4279.63 o
  -6   5  15      261.87      367.17    589.60 o
  -4   5  15    99204.84    88763.35   3334.69 o
  -2   5  15    41138.41    44027.10   2045.61 o
   0   5  15    39733.49    40061.16   2497.56 o
   2   5  15    23493.12    23607.65   1439.07 o
   4   5  15    17934.88    17705.02   1626.81 o
   6   5  15     5646.74     5761.00    710.28 o
   8   5  15    38496.83    36578.84   1897.26 o
  10   5  15    25652.49    28352.55   1500.07 o
  12   5  15     5115.63     4566.86    802.19 o
  14   5  15     5665.54     7406.49   1127.65 o
  16   5  15    11445.69    10860.32   1381.26 o
  18   5  15     8000.90    10266.46   1708.14 o
  20   5  15     1720.85     2724.10   1568.48 o
 -29   6  15     8867.44     7903.47   1548.21 o
 -27   6  15      570.50     1678.83   1494.60 o
 -25   6  15     1452.29     2123.59   1043.55 o
 -23   6  15    31620.91    31803.37   4043.15 o
 -21   6  15    19502.56    19678.27   1246.59 o
 -19   6  15      183.81      339.46    877.67 o
 -17   6  15    14143.30    13802.67   1884.93 o
 -15   6  15    87453.49    79580.92   5447.51 o
 -13   6  15    50226.94    52749.15   2236.08 o
 -11   6  15     7711.99     9612.57    800.12 o
  -9   6  15     8307.58     8964.79    782.09 o
  -7   6  15   130133.45   124243.37   5660.85 o
  -5   6  15   234191.84   222015.30   9803.74 o
  -3   6  15    38522.50    38835.98   2285.53 o
  -1   6  15      589.64      277.21    504.26 o
   1   6  15    45282.23    44732.57   1954.03 o
   3   6  15   140485.39   140958.88   5127.07 o
   5   6  15    10794.96    10994.74    840.63 o
   7   6  15     2819.89     2903.37    667.19 o
   9   6  15     2852.18     3491.12    703.20 o
  11   6  15    13761.49    14641.92   1738.14 o
  13   6  15     3397.02     3321.18    967.52 o
  15   6  15     6783.49     7659.35   1224.44 o
  17   6  15       51.51      169.99   1000.90 o
  19   6  15      992.62     2552.57   1175.14 o
 -28   7  15     9842.88    11760.44   4222.24 o
 -26   7  15     3635.76     5163.51   1644.06 o
 -24   7  15      902.18     1826.33   1083.55 o
 -22   7  15     4425.50     3036.46   1142.21 o
 -20   7  15     5176.14     5304.69    807.51 o
 -18   7  15     1796.74      756.88    632.79 o
 -16   7  15     1916.46     1661.14    612.88 o
 -14   7  15      667.43     1756.42    637.82 o
 -12   7  15     2897.80     2391.07    932.98 o
 -10   7  15     1432.33     1136.02    551.74 o
  -8   7  15    24605.97    23993.18   1541.82 o
  -6   7  15    20679.50    22625.50   2121.79 o
  -4   7  15     4832.47     6576.77    864.16 o
  -2   7  15     8032.64     8969.40    746.31 o
   0   7  15    75189.87    76596.88   2643.59 o
   2   7  15   141830.69   130306.74   4273.83 o
   4   7  15    35223.63    32685.80   1705.90 o
   6   7  15    43948.19    38640.64   3349.81 o
   8   7  15    73883.53    77915.36   3266.96 o
  10   7  15    45076.12    44839.21   2780.56 o
  12   7  15    16278.81    15257.92   1447.29 o
  14   7  15    28544.94    28704.88   1904.97 o
  16   7  15    32199.91    35309.75   2072.98 o
  18   7  15    10887.56    12107.89   1509.95 o
 -27   8  15     8601.36    10592.26   1592.49 o
 -25   8  15     6280.55     5358.68   1287.09 o
 -23   8  15     1663.77     1589.45   1045.39 o
 -21   8  15     1684.26      787.18    918.27 o
 -19   8  15    10619.17    11316.51   1650.73 o
 -17   8  15    21095.90    21162.52   1257.00 o
 -15   8  15    20722.68    19569.82   1178.17 o
 -13   8  15     3344.60     2430.39    663.48 o
 -11   8  15    34244.34    31859.19   1826.76 o
  -9   8  15    48189.81    45098.94   2993.20 o
  -7   8  15    39816.19    34988.58   3358.84 o
  -5   8  15    30022.03    26308.38   2108.45 o
  -3   8  15    45218.56    43240.84   1982.30 o
  -1   8  15    39978.91    41222.32   1687.29 o
   1   8  15    28851.45    28505.87   1272.99 o
   3   8  15    14790.97    15544.80    945.43 o
   5   8  15    13742.47    14276.21   1105.33 o
   7   8  15     8468.67     9245.81   1005.60 o
   9   8  15      102.82      535.06    775.71 o
  11   8  15     4844.34     4939.66    993.66 o
  13   8  15      810.67       67.20    800.66 o
  15   8  15       12.20     1079.06    938.05 o
  17   8  15       20.16      394.04   1044.42 o
 -28   9  15     1806.43     2120.16   1362.02 o
 -26   9  15       84.47     1746.72   1281.75 o
 -24   9  15     4959.64     6667.39   1357.32 o
 -22   9  15     2873.25     3038.40   1076.16 o
 -20   9  15     8675.71     9703.38   1316.91 o
 -18   9  15      946.07      335.52    694.81 o
 -16   9  15    11856.39     9394.00   1631.95 o
 -14   9  15        2.50     -213.46    569.89 o
 -12   9  15     1053.88      968.09    612.21 o
 -10   9  15     2674.86     2356.04    662.65 o
  -8   9  15    32603.01    31650.73   1893.78 o
  -6   9  15     7700.79     7985.27    856.75 o
  -4   9  15    11124.18    13065.73   1067.22 o
  -2   9  15    12223.14    12298.60    991.51 o
   0   9  15    18105.16    18963.89   1298.94 o
   2   9  15    12458.32    15750.65   1117.89 o
   4   9  15    26859.95    26472.53   1718.50 o
   6   9  15    10911.22    10557.85   1017.98 o
   8   9  15     6544.50     6756.54    973.34 o
  10   9  15      626.87      789.47    834.51 o
  12   9  15     3553.29     2534.72    957.46 o
  14   9  15     1229.51     1728.68   1187.41 o
  16   9  15     5830.53     4826.32   3665.77 o
 -27  10  15     5402.07     4948.08   1533.99 o
 -25  10  15      225.36       59.80   1176.03 o
 -23  10  15    22377.35    24345.51   3246.75 o
 -21  10  15    19065.83    18150.70   1721.39 o
 -19  10  15     1022.94     1529.60    801.41 o
 -17  10  15     2135.78     1703.37    667.50 o
 -15  10  15    57590.33    55934.23   2524.34 o
 -13  10  15    57739.78    56008.15   2117.55 o
 -11  10  15        8.25      379.95    539.12 o
  -9  10  15     1571.14     1166.21    902.74 o
  -7  10  15    36952.31    35512.96   1764.64 o
  -5  10  15    86895.71    85590.81   3871.67 o
  -3  10  15     3775.81     4286.34   1029.15 o
  -1  10  15    28679.72    28589.36   1537.74 o
   1  10  15     5578.23     5626.30   1139.29 o
   3  10  15    62808.35    63640.52   2740.58 o
   5  10  15     2704.26     1073.95    647.08 o
   7  10  15    16773.19    15333.01   1236.77 o
   9  10  15     6480.85     8128.35   1297.42 o
  11  10  15    38858.76    42816.25   4124.52 o
  13  10  15      409.69    -1296.93    947.15 o
  15  10  15     7962.69     7818.76   2069.75 o
 -26  11  15     3034.00     4417.13   1520.45 o
 -24  11  15       84.74     -654.56   1237.64 o
 -22  11  15    17366.62    21936.35   2084.43 o
 -20  11  15    68737.53    68860.84   6322.68 o
 -18  11  15     3739.56     5034.44    928.15 o
 -16  11  15    14897.30    15504.92   1667.40 o
 -14  11  15      784.31      739.59    631.41 o
 -12  11  15    43714.07    45175.56   3598.61 o
 -10  11  15      245.48      -59.83    635.37 o
  -8  11  15    80696.72    83272.00   3408.83 o
  -6  11  15     9152.37     8726.84   1219.64 o
  -4  11  15    29388.46    26675.96   1482.01 o
  -2  11  15      163.00     -429.89    827.77 o
   0  11  15    78677.74    83499.53   4301.29 o
   2  11  15    38689.72    42416.91   4642.59 o
   4  11  15     1736.25     1442.48    778.80 o
   6  11  15       75.39      508.89    764.67 o
   8  11  15    38902.24    39921.96   3232.85 o
  10  11  15    23641.41    23860.63   1644.67 o
  12  11  15      321.48     -655.18    983.09 o
  14  11  15      390.57     2196.44   1692.85 o
 -25  12  15      561.97     1110.47   1622.71 o
 -23  12  15    21957.35    24295.85   2141.52 o
 -21  12  15    30665.89    31874.94   2329.79 o
 -19  12  15     1616.48     1091.73    947.62 o
 -17  12  15     1730.10     1770.10   1364.60 o
 -15  12  15   100368.64   104349.96   4235.85 o
 -13  12  15    97200.88   100132.38   4056.49 o
 -11  12  15      336.78     1337.59    652.77 o
  -9  12  15       30.13      737.72    722.61 o
  -7  12  15   115597.37   106126.93   4233.38 o
  -5  12  15   193408.45   208071.45   7795.07 o
  -3  12  15      502.20      353.85    817.33 o
  -1  12  15       54.95     1288.24    994.42 o
   1  12  15    21407.80    23624.91   5261.78 o
   3  12  15    72064.25    73955.64   4032.89 o
   5  12  15     2979.87     1666.66   1149.44 o
   7  12  15     3112.28     3021.99    951.27 o
   9  12  15      932.11     2536.16   1007.68 o
  11  12  15    24286.27    27401.55   2031.34 o
  13  12  15     3804.39     5346.43   1321.54 o
 -22  13  15     2873.93     3586.28   1513.28 o
 -20  13  15    13784.78    13942.82   4127.49 o
 -18  13  15       38.73     -438.81    884.27 o
 -16  13  15    23078.63    27027.61   1884.20 o
 -14  13  15      199.53     -382.40    835.22 o
 -12  13  15    19699.90    21115.73   1534.12 o
 -10  13  15     1047.42     1273.93    821.02 o
  -8  13  15    71225.35    77996.61   3314.12 o
  -6  13  15    11171.39    11974.55   1128.11 o
  -4  13  15     2842.86     4419.82   1117.91 o
  -2  13  15        5.75      -74.61    930.48 o
   0  13  15    50110.20    45711.22   6604.25 o
   2  13  15    17163.77    17774.62   2141.81 o
   4  13  15      791.20      275.89   1197.35 o
   6  13  15        5.84      292.01   1099.34 o
   8  13  15    13673.20    14322.24   1828.13 o
  10  13  15    14879.84    17914.42   2544.45 o
  12  13  15      413.70     1249.88   1163.60 o
 -21  14  15       58.64    -1195.49   1302.89 o
 -19  14  15     3657.25     2675.40   1301.98 o
 -17  14  15     2812.23     4212.18   1088.50 o
 -15  14  15     3407.66     2860.13    997.80 o
 -13  14  15     1306.59     1063.17    899.93 o
 -11  14  15     6375.63     6057.29   1048.86 o
  -9  14  15    13304.63    13260.41   1239.80 o
  -7  14  15       12.54     -461.97   1197.01 o
  -5  14  15     2941.39      821.00   1054.24 o
  -3  14  15     7584.05     5896.30   1230.25 o
  -1  14  15    19662.12    21369.86   1938.39 o
   1  14  15      592.77     1447.32   1148.53 o
   3  14  15     3009.51     4683.07   1316.94 o
   5  14  15      681.48     1123.60   1210.39 o
   7  14  15     5914.85     9216.80   2612.88 o
   9  14  15      266.09     1233.41   1832.22 o
  11  14  15     3306.28     3054.80   1661.23 o
 -20  15  15      358.45      664.06   1455.74 o
 -18  15  15     3398.24     1552.56   1364.48 o
 -16  15  15      279.21      105.37   1030.70 o
 -14  15  15       52.90     1360.90   1002.35 o
 -12  15  15       18.08      238.65    941.00 o
 -10  15  15       90.33      618.86   1239.98 o
  -8  15  15       96.41       47.21   1069.73 o
  -6  15  15      442.49      368.95   1154.31 o
  -4  15  15     4939.46     3361.58   1222.20 o
  -2  15  15    13923.39    14912.93   1639.17 o
   0  15  15     6879.59     6085.60   1420.27 o
   2  15  15     8721.17    11729.21   1673.11 o
   4  15  15    23934.22    27490.61   2392.02 o
   6  15  15    26480.93    27737.65   2398.82 o
   8  15  15     5926.61     5235.43   1740.22 o
  10  15  15    12951.12    10467.61   2047.12 o
 -17  16  15     2767.22     1962.23   1487.43 o
 -15  16  15    20591.90    22335.39   1994.59 o
 -13  16  15    23609.13    22874.95   1708.41 o
 -11  16  15    13065.37    14303.81   1684.26 o
  -9  16  15    11475.83    15061.00   1766.99 o
  -7  16  15    24382.26    29444.92   2857.08 o
  -5  16  15    29101.70    31567.23   2389.96 o
  -3  16  15    12323.11    12380.54   1664.58 o
  -1  16  15    13153.96    16801.08   2942.49 o
   1  16  15    19400.90    18298.50   1997.40 o
   3  16  15    18288.44    19127.79   2580.85 o
   5  16  15     3455.96     4358.95   2159.16 o
   7  16  15       80.47    -1135.78   1483.11 o
 -14  17  15      485.26     1059.99   1497.75 o
 -12  17  15    10004.55    11139.23   1716.33 o
 -10  17  15     1319.23     2932.18   1426.43 o
  -8  17  15     6523.49     5328.80   1358.13 o
  -6  17  15     2390.90     1300.46   1219.53 o
  -4  17  15     1965.66     2531.87   1276.21 o
  -2  17  15       32.60     -267.84   1277.34 o
   0  17  15    15852.91    16068.26   1890.87 o
   2  17  15    11699.41    13448.92   1934.44 o
   4  17  15       13.75     1287.02   3190.70 o
 -11  18  15     1632.31      967.70   1948.31 o
  -9  18  15     3645.36     4057.51   1477.76 o
  -7  18  15     5232.96     6825.12   1952.32 o
  -5  18  15    17708.83    16727.73   1932.62 o
  -3  18  15       35.15     1680.70   1278.30 o
  -1  18  15     6319.35     4453.05   1555.11 o
   1  18  15     2549.46      752.14   1563.61 o
 -30   0  16     2222.95     1969.67   1945.65 o
 -28   0  16    29300.59    32907.82   3325.48 o
 -26   0  16    90685.18    97658.58   6941.87 o
 -24   0  16     3578.55     2879.77   1494.60 o
 -22   0  16     3797.07     4675.95   1411.86 o
 -20   0  16    44404.05    46081.63   3587.03 o
 -18   0  16   178456.55   171370.55   7652.27 o
 -16   0  16    13768.92    13557.18   1808.20 o
 -14   0  16     1722.23     1122.61   1230.37 o
 -12   0  16    34829.31    39352.47   2068.97 o
 -10   0  16   225833.14   228864.42  10037.66 o
  -8   0  16    50500.72    49526.06   2477.82 o
  -6   0  16      590.64     1220.42    560.45 o
  -4   0  16    11483.45    12689.85   1042.00 o
  -2   0  16   144379.17   127990.89   8086.84 o
   0   0  16    74390.82    73355.38   3454.19 o
   2   0  16    62013.54    59952.93   2962.85 o
   4   0  16    16610.37    18677.13   1988.35 o
   6   0  16    76653.73    85074.60   5860.96 o
   8   0  16     1015.34     1112.94   1179.66 o
  10   0  16    65041.42    56175.50   4278.28 o
  12   0  16    51967.50    58097.12   4587.88 o
  14   0  16    12149.15     9381.27   1948.31 o
  16   0  16      382.24      389.66   1419.87 o
  18   0  16    18526.89    23118.21   3005.21 o
  20   0  16    33710.59    35400.60   3875.28 o
 -31   1  16     4151.64     5839.95   2508.79 o
 -29   1  16    11544.18    10667.98   2550.16 o
 -27   1  16     3688.93     3778.25   1175.62 o
 -25   1  16    22294.32    27848.30   1985.17 o
 -23   1  16    14833.58    15765.33   1474.20 o
 -21   1  16    19855.30    18470.29   1364.14 o
 -19   1  16    30817.23    30269.45   2682.01 o
 -17   1  16    15301.90    15642.66   1928.13 o
 -15   1  16     9091.48     9444.36    713.44 o
 -13   1  16    29223.52    27215.39   1354.84 o
 -11   1  16    73560.14    77741.99   2565.03 o
  -9   1  16     6430.39     7360.62    528.34 o
  -7   1  16    16419.74    16772.89    790.63 o
  -5   1  16    77632.91    74606.02   2489.06 o
  -3   1  16   203657.84   203623.52   8271.82 o
  -1   1  16    15507.25    17188.28    978.13 o
   1   1  16      394.85       83.72    475.77 o
   3   1  16   181385.22   178709.67   6430.89 o
   5   1  16   218114.66   217395.73   7754.23 o
   7   1  16    21052.36    21203.51   1594.68 o
   9   1  16     6644.33     7204.88   1077.36 o
  11   1  16    43288.57    42583.33   2577.88 o
  13   1  16    86864.48    84926.01   4324.59 o
  15   1  16     9213.41     7210.08   1313.48 o
  17   1  16     8021.36     7018.52   1396.72 o
  19   1  16      834.33     2881.89   1337.01 o
 -30   2  16     1207.29        2.63   1398.47 o
 -28   2  16     6403.28     6378.41   1862.91 o
 -26   2  16    17521.90    17193.68   1649.10 o
 -24   2  16      547.63     1439.06    992.91 o
 -22   2  16    10152.76    12379.12   1488.23 o
 -20   2  16     2537.71     3116.25    778.54 o
 -18   2  16    43324.60    42261.64   1889.41 o
 -16   2  16     8495.80     8536.70    767.51 o
 -14   2  16    16217.05    14656.72    915.82 o
 -12   2  16      385.79      638.00    463.18 o
 -10   2  16    70093.61    70542.70   2356.10 o
  -8   2  16     8586.39     8108.15    542.19 o
  -6   2  16    14054.32    13318.25    829.01 o
  -4   2  16    12809.56    12692.04    822.44 o
  -2   2  16    97097.27    94447.91   3068.09 o
   0   2  16    12210.97    14617.63   1148.53 o
   2   2  16    10782.58    10489.25    878.63 o
   4   2  16      679.19     1106.60    939.60 o
   6   2  16    26146.42    25060.60   1410.92 o
   8   2  16      922.97      735.65    809.56 o
  10   2  16    28933.81    29565.31   1635.66 o
  12   2  16    10234.13     9046.79   1292.33 o
  14   2  16     5887.34     4858.63   1210.64 o
  16   2  16     7053.21     7787.11   2027.05 o
  18   2  16     5152.05     5246.06   2036.39 o
  20   2  16     6301.78     5455.90   1528.36 o
 -29   3  16     3175.91     5075.04   1870.92 o
 -27   3  16     3526.54     3576.28   1613.36 o
 -25   3  16      391.69      382.78    966.52 o
 -23   3  16       26.23      556.96    696.31 o
 -21   3  16     4527.75     4951.44    763.74 o
 -19   3  16    10353.77    11126.76   1017.83 o
 -17   3  16     2778.18     1906.50    592.06 o
 -15   3  16    29057.36    25664.61   1793.54 o
 -13   3  16      270.48      284.96    494.60 o
 -11   3  16      203.33     -556.35    432.55 o
  -9   3  16    36702.73    35229.29   1581.63 o
  -7   3  16    36975.95    38544.56   1438.94 o
  -5   3  16       84.01     -118.83    504.18 o
  -3   3  16     6749.81     6762.90    845.91 o
  -1   3  16    34554.66    38203.77   1713.16 o
   1   3  16    28498.44    30422.51   1791.39 o
   3   3  16      267.97      -81.58    573.26 o
   5   3  16     1086.39      981.09    630.00 o
   7   3  16      502.83      728.15    736.94 o
   9   3  16    30078.12    24837.16   1284.23 o
  11   3  16    10254.70     9039.42    908.92 o
  13   3  16      973.78      154.91   1028.87 o
  15   3  16     4124.09     4349.96   2240.56 o
  17   3  16    18589.77    19065.85   1894.24 o
  19   3  16     2714.36     3585.46   2523.47 o
 -30   4  16     2473.97      616.52   1985.68 o
 -28   4  16     8205.12    11735.87   1640.05 o
 -26   4  16    15178.60    16097.05   1326.54 o
 -24   4  16    20763.63    21032.51   1627.11 o
 -22   4  16    29713.08    33907.48   3002.21 o
 -20   4  16    59058.19    54866.70   2805.42 o
 -18   4  16    58395.63    59830.52   2493.07 o
 -16   4  16    59475.89    59551.24   2462.24 o
 -14   4  16    85847.77    82154.27   3227.86 o
 -12   4  16    72577.68    71511.84   2825.15 o
 -10   4  16    84103.29    77134.58   3025.67 o
  -8   4  16    67940.93    65427.91   2618.99 o
  -6   4  16    17066.84    16955.20   1050.44 o
  -4   4  16    20695.07    21895.06    928.49 o
  -2   4  16     7446.29     7729.02   1005.84 o
   0   4  16    15808.81    16535.77   1351.45 o
   2   4  16       67.48      -90.13    810.10 o
   4   4  16       64.60     -418.14    605.86 o
   6   4  16     6822.79     6317.63    729.09 o
   8   4  16     7074.97     6871.33    786.30 o
  10   4  16      100.93      819.62    652.82 o
  12   4  16     1974.46     2440.77    912.31 o
  14   4  16      298.94      189.83    872.27 o
  16   4  16     1533.75     1538.03   1059.18 o
  18   4  16     1556.46     2907.48   2781.36 o
 -29   5  16       19.44    -1985.68   1740.14 o
 -27   5  16     1385.19     1415.76   1192.56 o
 -25   5  16    11372.81    13555.14   1366.27 o
 -23   5  16    11254.16    12032.20   1099.29 o
 -21   5  16     1750.19     1585.10    679.63 o
 -19   5  16    10520.25     9675.20   1033.48 o
 -17   5  16      118.75      432.29    584.76 o
 -15   5  16     1320.41      856.98    573.78 o
 -13   5  16    38826.39    34867.17   1625.06 o
 -11   5  16    75027.36    75711.95   3000.81 o
  -9   5  16    12965.79    12246.94   1076.52 o
  -7   5  16    13856.23    13866.62   1395.85 o
  -5   5  16   126849.33   120972.20   3794.00 o
  -3   5  16   106200.84   102954.43   3850.03 o
  -1   5  16    22435.07    22393.39   1195.07 o
   1   5  16    15558.50    14543.80    997.37 o
   3   5  16    82375.15    76891.60   3824.36 o
   5   5  16    70702.41    73996.45   2649.80 o
   7   5  16    26714.31    24390.09   1257.45 o
   9   5  16     6767.41     7811.18    830.84 o
  11   5  16    23082.93    22553.41   1292.92 o
  13   5  16    48924.51    51236.19   2516.36 o
  15   5  16    19568.50    21608.62   1689.10 o
  17   5  16     1430.84     3347.01   1277.06 o
  19   5  16     3645.99     3253.03   1445.59 o
 -28   6  16     5953.02     6784.62   1472.90 o
 -26   6  16    24683.94    25621.79   2019.75 o
 -24   6  16     4529.98     6296.90   1106.75 o
 -22   6  16      895.28      463.84    707.69 o
 -20   6  16    10269.29     8782.25    896.78 o
 -18   6  16    81246.36    79696.68   3181.26 o
 -16   6  16    22652.97    21850.50   1227.02 o
 -14   6  16    12117.89    10610.02    879.64 o
 -12   6  16     7370.89     7118.74    764.18 o
 -10   6  16    87132.27    82042.07   3797.22 o
  -8   6  16     9302.36    10221.34   1005.35 o
  -6   6  16    25934.43    22257.13   2047.06 o
  -4   6  16     3953.03     4679.40    821.52 o
  -2   6  16    39571.39    40392.18   1781.88 o
   0   6  16      444.39      776.50    598.78 o
   2   6  16    70035.68    70853.17   2871.66 o
   4   6  16    12491.62    13683.26   1251.78 o
   6   6  16    14323.90    13965.30    964.10 o
   8   6  16    10880.85    10988.71    987.72 o
  10   6  16    11299.22    12090.66   1248.52 o
  12   6  16    16430.31    16455.23   1211.22 o
  14   6  16     3542.30     3399.96   1075.72 o
  16   6  16     3996.12     3307.99   1196.70 o
  18   6  16    10255.82    12375.92   1492.37 o
 -29   7  16    12192.67    13970.25   1810.46 o
 -27   7  16     3745.70     1594.93   1979.01 o
 -25   7  16    20467.83    23187.99   2173.84 o
 -23   7  16     9238.07    10147.86   1111.36 o
 -21   7  16    23090.07    24973.06   1447.22 o
 -19   7  16    26591.13    25164.98   1413.11 o
 -17   7  16    21907.28    21836.31   1275.37 o
 -15   7  16    27331.05    27990.56   1454.94 o
 -13   7  16    13558.75    12608.07   1053.08 o
 -11   7  16    22795.62    23575.34   1765.98 o
  -9   7  16    10405.37    10293.90   2531.47 o
  -7   7  16    14219.08    12962.89   1451.89 o
  -5   7  16    11676.57    11170.78   1082.15 o
  -3   7  16    23692.83    22434.98   2736.98 o
  -1   7  16    56590.28    57170.27   3438.96 o
   1   7  16    69938.09    72139.83   3443.58 o
   3   7  16    15565.03    16932.92   1003.81 o
   5   7  16    53447.18    51593.36   2460.20 o
   7   7  16     1092.84      941.19    725.55 o
   9   7  16    61199.63    64732.55   2881.07 o
  11   7  16       85.98      971.80    741.57 o
  13   7  16    16185.88    19214.64   1525.58 o
  15   7  16      184.49      291.71   1006.40 o
  17   7  16    12418.52    13493.16   1664.31 o
 -28   8  16       42.60     -576.87   1422.54 o
 -26   8  16     7523.30     7300.50   1439.13 o
 -24   8  16    14315.87    12866.76   1805.53 o
 -22   8  16    66242.49    64132.39   3467.12 o
 -20   8  16     5015.66     6655.90    868.09 o
 -18   8  16    12295.48    11353.86   1218.57 o
 -16   8  16     8369.94    10348.86    926.71 o
 -14   8  16    89783.53    85604.55   3398.29 o
 -12   8  16    39888.41    34510.06   1659.72 o
 -10   8  16     2852.17     4122.83    690.86 o
  -8   8  16     8874.44     8162.39   1010.31 o
  -6   8  16    74538.60    68322.98   3393.21 o
  -4   8  16     9240.39    10053.45   1067.23 o
  -2   8  16    26900.89    29404.55   1566.74 o
   0   8  16      334.34      736.27    561.13 o
   2   8  16    70722.27    70916.23   2538.25 o
   4   8  16    15369.66    16184.26   1465.09 o
   6   8  16    69285.46    68897.73   2961.64 o
   8   8  16    16700.75    15823.16   1612.10 o
  10   8  16     8688.03    11153.66   1298.35 o
  12   8  16     2102.21     1820.57    985.06 o
  14   8  16    31972.42    36340.90   2124.70 o
  16   8  16    10496.40    12475.36   1971.70 o
 -27   9  16    10203.25    12601.90   2456.74 o
 -25   9  16     5294.23     5332.61   1404.83 o
 -23   9  16     4241.18     7717.82   1330.87 o
 -21   9  16    14375.00    12108.14   1435.13 o
 -19   9  16    10483.24    12054.58   1381.30 o
 -17   9  16    17618.70    17735.33   1713.51 o
 -15   9  16    18823.37    19747.10   1231.30 o
 -13   9  16      156.65      543.92    619.13 o
 -11   9  16      333.54      569.79    797.34 o
  -9   9  16    50880.02    49456.99   2675.13 o
  -7   9  16    67991.99    60884.85   3097.71 o
  -5   9  16     3182.94     4088.98    733.94 o
  -3   9  16      784.76      463.31    631.18 o
  -1   9  16    89671.43    86253.13   3513.66 o
   1   9  16   164234.72   159621.95   6076.41 o
   3   9  16     8983.79     9519.03   1330.25 o
   5   9  16      669.65      -56.01    615.11 o
   7   9  16    67563.59    71031.04   3078.45 o
   9   9  16   128151.22   129887.85   5140.76 o
  11   9  16    15002.04    18598.84   1477.07 o
  13   9  16      552.94    -1137.52    912.85 o
  15   9  16     7905.61     9431.09   3210.72 o
 -26  10  16      542.77     1982.48   1431.48 o
 -24  10  16    14128.00    12944.18   2490.11 o
 -22  10  16    45231.10    43134.46   2728.96 o
 -20  10  16    24483.50    24432.57   2127.23 o
 -18  10  16     1414.19     2048.65    872.28 o
 -16  10  16    10953.64     8772.82   2027.44 o
 -14  10  16    70043.43    73846.06   2686.05 o
 -12  10  16    46110.88    44654.73   2742.81 o
 -10  10  16     5352.63     4859.95    781.32 o
  -8  10  16    19050.91    17856.79   1229.80 o
  -6  10  16    66008.98    65760.78   3384.05 o
  -4  10  16    11497.88    11395.70   1025.04 o
  -2  10  16     1175.30      904.38    704.93 o
   0  10  16    10219.23    11697.69   1914.95 o
   2  10  16    44305.01    41294.53   3971.36 o
   4  10  16     1828.23     1580.00    830.39 o
   6  10  16    12819.89    10594.72   1393.18 o
   8  10  16     1750.90     2616.24    962.70 o
  10  10  16     4105.88     5929.55   1124.59 o
  12  10  16     1116.90     1532.05   1479.60 o
  14  10  16     6084.85     4733.96   1389.53 o
 -25  11  16      112.92     -469.60   1330.63 o
 -23  11  16     1745.30     2617.36   1326.29 o
 -21  11  16       79.95     -216.93   1056.40 o
 -19  11  16     1111.14     1698.19   1587.60 o
 -17  11  16      292.72     1320.36   1226.24 o
 -15  11  16     4119.90     5460.48   1471.60 o
 -13  11  16     1826.34      -45.58    582.73 o
 -11  11  16       16.23      389.95    612.79 o
  -9  11  16     2278.94     2750.04    786.19 o
  -7  11  16     3493.21     3040.30    853.11 o
  -5  11  16     2529.29     1266.13    899.32 o
  -3  11  16     3492.30     2669.32    790.02 o
  -1  11  16     4648.00     6324.72   1409.19 o
   1  11  16    10906.47    10217.32   1400.27 o
   3  11  16      658.49     1204.27   1049.16 o
   5  11  16     4036.69     2461.20   1164.32 o
   7  11  16     3321.34     4156.37    990.47 o
   9  11  16     9892.57    10465.66   1910.68 o
  11  11  16     1962.96     1823.89   1005.17 o
  13  11  16        7.40     -142.11   1066.84 o
 -24  12  16     2168.71     2473.74   1454.89 o
 -22  12  16     3846.92     5793.24   1444.67 o
 -20  12  16     1483.16     -175.70   1104.61 o
 -18  12  16      190.06     -446.16    865.52 o
 -16  12  16     5556.40     5490.42   1010.05 o
 -14  12  16    20533.72    25480.07   1600.59 o
 -12  12  16     7533.59     8548.17    857.93 o
 -10  12  16     1982.83     2524.52    830.17 o
  -8  12  16     1766.28     1642.92    772.13 o
  -6  12  16    21636.08    23814.91   1491.23 o
  -4  12  16     7382.90     9473.25   1323.28 o
  -2  12  16     1210.93     2458.17   1545.31 o
   0  12  16       39.99     -360.51    932.92 o
   2  12  16    15806.92    12128.28   1546.32 o
   4  12  16     3774.67     5204.87   1368.82 o
   6  12  16      347.46     2439.86   1458.57 o
   8  12  16      378.48      545.88   1166.96 o
  10  12  16       81.29      390.33   1088.38 o
  12  12  16      101.24      442.07   1123.15 o
 -23  13  16      751.07     1456.96   1992.35 o
 -21  13  16     2702.68     3559.02   1640.05 o
 -19  13  16     1171.10     3502.66   1111.87 o
 -17  13  16     4180.89     3775.78   1026.04 o
 -15  13  16     4784.54     6254.99   1081.67 o
 -13  13  16     2807.59     3361.19    928.85 o
 -11  13  16     1036.75      354.54    708.83 o
  -9  13  16    27989.30    27615.63   1657.90 o
  -7  13  16    43289.28    50772.01   2421.27 o
  -5  13  16     2683.13     3148.18   1097.97 o
  -3  13  16     2594.92     4490.32   1710.78 o
  -1  13  16    35389.31    29819.76   2608.87 o
   1  13  16    58618.64    54458.00   3291.70 o
   3  13  16    10393.38    10641.93   2048.40 o
   5  13  16     4628.36     2758.15   1253.48 o
   7  13  16    20968.83    20473.81   2738.32 o
   9  13  16    36645.36    36657.18   3345.50 o
  11  13  16     8579.78     8248.79   1831.75 o
 -20  14  16     7450.68     6733.04   1500.85 o
 -18  14  16      224.11     -189.96   1037.87 o
 -16  14  16    11899.55    11421.92   1656.72 o
 -14  14  16    63358.60    67333.22   3059.27 o
 -12  14  16    21081.89    23301.38   1833.51 o
 -10  14  16     2353.58     1800.08    965.54 o
  -8  14  16     6907.71     8910.73   1358.22 o
  -6  14  16    77651.81    83999.38   8659.32 o
  -4  14  16    13447.37    13115.63   1627.84 o
  -2  14  16     1614.25     1676.18   1162.34 o
   0  14  16      326.54     1257.58   1673.42 o
   2  14  16    17553.89    21978.13   4068.77 o
   4  14  16     4730.34     5329.72   1459.53 o
   6  14  16    10582.79    11900.33   1835.48 o
   8  14  16     8362.74     7180.31   1679.44 o
  10  14  16      628.73     1956.62   1641.76 o
 -19  15  16     5334.28     7321.59   1652.19 o
 -17  15  16    10371.52    12263.88   1512.25 o
 -15  15  16     7447.82     9148.42   1674.43 o
 -13  15  16     2030.80     2252.51   1040.56 o
 -11  15  16     4941.00     5137.11   1118.38 o
  -9  15  16    16595.57    20161.98   1911.29 o
  -7  15  16    21407.43    21459.73   2000.80 o
  -5  15  16       44.73     -133.40   1673.41 o
  -3  15  16      444.22     1738.62   1239.00 o
  -1  15  16    28606.97    28818.28   3139.99 o
   1  15  16    51076.38    54407.76   3401.20 o
   3  15  16     1078.97     1918.74   1303.61 o
   5  15  16      884.25     1599.88   1790.85 o
   7  15  16    23952.56    25062.65   2817.05 o
   9  15  16    38961.95    39521.55   3200.04 o
 -16  16  16      110.62      525.89   1343.09 o
 -14  16  16     9343.66    13004.65   1459.70 o
 -12  16  16      147.21     1368.72   1265.49 o
 -10  16  16     6337.46     6825.17   2671.59 o
  -8  16  16      121.93     -154.42   1260.24 o
  -6  16  16    17296.81    19714.58   2903.79 o
  -4  16  16     3067.99     3224.14   1561.32 o
  -2  16  16     9764.77    12156.34   3725.82 o
   0  16  16     2191.61      230.01   1270.12 o
   2  16  16    20063.85    22433.94   2422.05 o
   4  16  16     2967.47     2244.97   1589.88 o
   6  16  16    15162.83    15660.45   2166.65 o
 -13  17  16     6438.59     6437.29   2383.35 o
 -11  17  16    10143.29    12169.21   1815.83 o
  -9  17  16     1689.29     2748.18   1708.11 o
  -7  17  16      129.20     1316.97   1338.83 o
  -5  17  16    11255.23    11687.36   1741.34 o
  -3  17  16    18291.86    19470.85   2082.76 o
  -1  17  16      117.28     1256.65   1319.81 o
   1  17  16       47.19     -301.34   1309.51 o
   3  17  16    16621.89    22933.82   2382.78 o
  -8  18  16     7600.04     8702.63   1699.98 o
  -6  18  16     1848.35     2365.74   2744.99 o
  -4  18  16     7767.66    11038.29   1815.31 o
 -30   1  17       31.59      347.23   1467.91 o
 -28   1  17     1369.44      415.02   1183.28 o
 -26   1  17      810.39      -90.53   1075.00 o
 -24   1  17     1201.65      -97.88   1127.62 o
 -22   1  17     6553.36     9716.61   1160.62 o
 -20   1  17    10555.22     9481.67   1148.84 o
 -18   1  17      509.83      817.25    568.27 o
 -16   1  17      366.20      353.27    702.44 o
 -14   1  17    13399.53    12436.89   1901.61 o
 -12   1  17    58838.24    56610.00   2464.29 o
 -10   1  17    37370.18    38094.59   1427.10 o
  -8   1  17     7089.12     9247.95    693.37 o
  -6   1  17    29877.42    27842.16   1152.39 o
  -4   1  17   124816.96   120670.45   4460.92 o
  -2   1  17    44438.28    45434.70   1886.86 o
   0   1  17      566.47     1184.95    722.68 o
   2   1  17     8776.28     9778.38    984.41 o
   4   1  17    82030.62    81728.54   3212.30 o
   6   1  17    35098.54    32490.61   1653.00 o
   8   1  17       87.05     -700.21    778.92 o
  10   1  17     2348.62     1663.82    903.93 o
  12   1  17    24461.82    24952.55   1952.80 o
  14   1  17     5087.85     4985.10   1197.65 o
  16   1  17     2333.16     3181.34   1272.29 o
  18   1  17      371.49    -1020.66   1242.38 o
 -29   2  17     7765.11     9558.63   1581.08 o
 -27   2  17    39170.13    39026.43   2513.76 o
 -25   2  17    23862.99    26379.84   4555.85 o
 -23   2  17      788.19      -28.22   1190.34 o
 -21   2  17     8232.42     8456.62    891.44 o
 -19   2  17   114547.76   113774.91   4343.90 o
 -17   2  17    73589.42    74651.97   2981.41 o
 -15   2  17     1225.85      600.08    571.93 o
 -13   2  17      375.93      140.62    490.78 o
 -11   2  17    84688.54    75719.10   2983.06 o
  -9   2  17   100776.13    93706.70   3061.09 o
  -7   2  17     1333.47     1757.05    420.41 o
  -5   2  17    27135.12    28758.59   1326.63 o
  -3   2  17    12835.77    13357.46    753.46 o
  -1   2  17    67871.63    66961.19   2300.11 o
   1   2  17     5402.81     3100.93    968.22 o
   3   2  17    41165.47    36973.65   3682.33 o
   5   2  17      856.91     2266.63    694.72 o
   7   2  17      124.77     1062.36    716.46 o
   9   2  17    20300.39    22269.47   1223.84 o
  11   2  17    46415.52    43737.26   2664.29 o
  13   2  17     3021.72     3714.13   3217.39 o
  15   2  17      984.99     1035.88   1144.57 o
  17   2  17    16684.85    19233.66   2670.26 o
  19   2  17    24873.17    24590.00   2302.06 o
 -30   3  17      284.84    -2388.02   1592.01 o
 -28   3  17     5545.79     5358.62   1335.66 o
 -26   3  17     4158.62     4798.98   1236.16 o
 -24   3  17     8124.89     8498.61   1537.30 o
 -22   3  17    10123.24     9450.12    957.83 o
 -20   3  17    52463.25    52933.02   2304.97 o
 -18   3  17      179.74      174.42    566.26 o
 -16   3  17    18334.11    18992.04   1107.40 o
 -14   3  17    60392.59    58327.21   2417.87 o
 -12   3  17   282004.31   274590.19   9876.29 o
 -10   3  17    60755.36    50638.07   4100.43 o
  -8   3  17     5238.46     5046.91    646.47 o
  -6   3  17    61067.32    58650.71   2780.23 o
  -4   3  17   281370.31   282213.16  10015.14 o
  -2   3  17   132205.13   135306.75   4267.46 o
   0   3  17      125.64      512.52    571.26 o
   2   3  17    11025.73     8694.55   4219.57 o
   4   3  17   115673.57   111091.38   4221.02 o
   6   3  17    80125.86    78602.00   3176.53 o
   8   3  17      175.53      -81.57    621.76 o
  10   3  17       56.18      -93.03    655.91 o
  12   3  17    40721.20    41808.05   2545.37 o
  14   3  17    22050.58    21551.16   1571.76 o
  16   3  17     1705.47     2364.49   1186.24 o
  18   3  17      987.94     1003.97   1309.25 o
 -29   4  17       54.75     -955.47   1801.52 o
 -27   4  17    18932.37    23452.83   1995.28 o
 -25   4  17    10697.95    12773.03   1964.49 o
 -23   4  17     3980.69     3099.71    822.42 o
 -21   4  17      111.66      292.71    644.66 o
 -19   4  17    87935.05    84699.83   4549.71 o
 -17   4  17    38174.80    36892.05   2177.73 o
 -15   4  17    30163.92    29710.84   2663.58 o
 -13   4  17    13358.06    11511.40    977.66 o
 -11   4  17   105696.23    98424.46   3753.51 o
  -9   4  17    87197.45    78400.56   3089.87 o
  -7   4  17    33883.30    34368.84   2229.89 o
  -5   4  17    56609.46    61800.39   4170.40 o
  -3   4  17    12193.97    12300.96    732.22 o
  -1   4  17    50874.04    52818.60   2222.37 o
   1   4  17     8593.14     8482.82    839.51 o
   3   4  17    17516.07    17200.64   1163.60 o
   5   4  17     4317.47     4554.51   1004.94 o
   7   4  17    20284.50    22796.33   2654.51 o
   9   4  17     4534.68     4098.75    751.71 o
  11   4  17    46701.20    50776.11   2433.82 o
  13   4  17     3783.52     4615.69   1046.81 o
  15   4  17     9057.88     9842.47   1880.80 o
  17   4  17     2809.99     4156.27   1330.62 o
 -30   5  17     1567.09     1830.88   1964.33 o
 -28   5  17     3160.22     3370.85   1991.02 o
 -26   5  17     4289.61     4486.37   1027.59 o
 -24   5  17    19239.44    19045.68   2627.57 o
 -22   5  17     1242.52     1525.66    780.56 o
 -20   5  17    13454.24    12599.61   1409.21 o
 -18   5  17     9276.38     8288.48    844.27 o
 -16   5  17    58989.34    56530.57   2386.87 o
 -14   5  17      257.31      297.93    562.81 o
 -12   5  17    83017.32    76866.69   3062.75 o
 -10   5  17      402.06     1078.86    558.21 o
  -8   5  17   143158.02   132173.91   4957.25 o
  -6   5  17    16362.76    15428.59   1566.66 o
  -4   5  17    28800.58    28104.45   1133.40 o
  -2   5  17      120.45     1456.86    575.65 o
   0   5  17    48527.63    50725.64   2274.11 o
   2   5  17    26492.84    28308.36   2160.45 o
   4   5  17     5442.96     5951.12    826.03 o
   6   5  17      884.42     1421.86    620.23 o
   8   5  17    40346.17    42657.34   1799.40 o
  10   5  17     6770.51     7410.87   1019.31 o
  12   5  17    12368.79    14453.63   1651.61 o
  14   5  17     4809.61     2689.97   1060.47 o
  16   5  17     7805.17     9678.58   2001.95 o
  18   5  17     2448.61     2473.21   1387.44 o
 -29   6  17    11221.47    14953.98   2658.25 o
 -27   6  17     1505.96     -709.63   1972.33 o
 -25   6  17     4723.05     7383.33   1400.57 o
 -23   6  17    28446.83    28847.79   2722.76 o
 -21   6  17     7837.78     8132.28    934.06 o
 -19   6  17     1058.11     1312.71    677.42 o
 -17   6  17    16352.83    16098.34   1094.19 o
 -15   6  17    77227.16    76551.70   3078.07 o
 -13   6  17    36443.25    33315.77   3316.37 o
 -11   6  17      142.95      807.45    670.25 o
  -9   6  17     1236.54      501.09    562.03 o
  -7   6  17    32810.84    31030.52   2991.86 o
  -5   6  17    91602.21    86994.38   7733.20 o
  -3   6  17     1081.62     1027.85    728.03 o
  -1   6  17    30930.30    31257.03   2400.24 o
   1   6  17      335.40      807.48    638.20 o
   3   6  17     5064.37     5702.57    708.58 o
   5   6  17    31676.21    32177.08   1500.07 o
   7   6  17    36926.05    37728.86   4007.41 o
   9   6  17     1864.82     2553.34    745.77 o
  11   6  17        6.90      379.37    751.81 o
  13   6  17    17180.49    19829.86   1582.20 o
  15   6  17    20443.30    24914.99   1811.15 o
  17   6  17     2692.13     3550.97   1286.42 o
 -28   7  17       99.33      -64.89   1463.90 o
 -26   7  17     2198.78     3384.98   1207.66 o
 -24   7  17     2874.56     2612.20   1121.60 o
 -22   7  17      278.34     -150.12    785.32 o
 -20   7  17     1529.74     1165.10    710.32 o
 -18   7  17    12986.37    12690.79   1023.29 o
 -16   7  17    36260.25    33862.28   1663.68 o
 -14   7  17    20639.59    18765.11   1154.89 o
 -12   7  17     5311.46     5374.87    754.82 o
 -10   7  17    18494.80    18339.47   1851.68 o
  -8   7  17    96479.59    88236.56   4205.80 o
  -6   7  17   114709.95   111229.77   5181.99 o
  -4   7  17    53773.27    49832.50   2637.81 o
  -2   7  17    46241.24    45315.68   2491.33 o
   0   7  17   105442.70   100169.19   8414.26 o
   2   7  17    70755.96    71412.97   2588.53 o
   4   7  17    17777.92    15161.80   1884.63 o
   6   7  17    35404.21    36330.36   1859.01 o
   8   7  17    48257.96    45997.49   2230.82 o
  10   7  17    16040.20    18231.88   1410.87 o
  12   7  17     2280.04     2601.21   1221.26 o
  14   7  17     6210.81     7489.35   1430.59 o
  16   7  17     3615.07     4943.24   1282.78 o
 -27   8  17     7288.04     7902.98   2999.87 o
 -25   8  17     4087.58     2822.90   1220.56 o
 -23   8  17     1456.65      240.07   1084.36 o
 -21   8  17     3268.13     3260.52    988.48 o
 -19   8  17     8842.42    10858.27   1081.00 o
 -17   8  17    12833.75    11336.13    982.60 o
 -15   8  17     4532.23     4403.26    735.12 o
 -13   8  17      871.56     1327.37    628.97 o
 -11   8  17    12191.59    11317.11    923.37 o
  -9   8  17    16696.06    16259.30   2512.79 o
  -7   8  17     3686.29     2745.66    816.84 o
  -5   8  17     3400.04     5304.07   2507.45 o
  -3   8  17     5640.57     5505.11    939.69 o
  -1   8  17     6053.84     5235.37   1043.38 o
   1   8  17      283.42      319.61    592.63 o
   3   8  17     5666.59     5710.21    879.20 o
   5   8  17     5898.38     4437.56   1897.08 o
   7   8  17     2101.76     2959.21    862.45 o
   9   8  17    10549.73    12613.47   1606.68 o
  11   8  17    17756.01    21834.75   1590.33 o
  13   8  17     9127.87    14406.12   2594.19 o
  15   8  17     2198.36     2907.03   1200.58 o
 -26   9  17       31.16      458.32   1222.87 o
 -24   9  17     3302.20     4767.90   1338.53 o
 -22   9  17     2350.64     2532.30   1126.23 o
 -20   9  17     4260.89     4032.94    883.33 o
 -18   9  17      932.00     1025.07    735.73 o
 -16   9  17     6533.31     7003.00    883.22 o
 -14   9  17     1022.36      518.35    617.49 o
 -12   9  17     4136.21     3302.21    737.75 o
 -10   9  17      444.55     -181.20    608.62 o
  -8   9  17    10297.90    10932.10   1155.78 o
  -6   9  17     2012.53     2915.19    731.05 o
  -4   9  17    22737.44    20589.09   1838.54 o
  -2   9  17    10278.11    10420.12    995.17 o
   0   9  17    10759.71    10654.73   1021.52 o
   2   9  17       25.83      148.83    890.01 o
   4   9  17    33298.80    33360.99   1818.96 o
   6   9  17     3408.41     5811.78    937.78 o
   8   9  17     6863.14     7701.08   1084.48 o
  10   9  17     1065.02     1082.76    964.11 o
  12   9  17     3315.99     4405.62   1863.76 o
  14   9  17      170.38    -1544.14   1129.40 o
 -25  10  17     2540.19      994.13   1286.28 o
 -23  10  17    37172.82    39669.14   2990.53 o
 -21  10  17    17673.89    18635.95   1679.35 o
 -19  10  17      835.85     1080.40    909.37 o
 -17  10  17     1427.36     1093.51    757.94 o
 -15  10  17    38571.36    35013.71   1768.75 o
 -13  10  17    29761.90    30458.80   1742.15 o
 -11  10  17     4057.34     4040.02    689.38 o
  -9  10  17    16573.75    16578.26   1210.32 o
  -7  10  17    10519.44    10925.58   1022.74 o
  -5  10  17    18988.75    21076.78   1343.18 o
  -3  10  17     8373.55     9599.84   1179.44 o
  -1  10  17    54737.44    46342.20   3745.83 o
   1  10  17     1281.51     3131.69   1093.25 o
   3  10  17    18551.41    18058.32   1792.83 o
   5  10  17     9350.68    10534.71   2870.43 o
   7  10  17    28914.06    31966.69   2221.02 o
   9  10  17      388.38      617.94    993.10 o
  11  10  17     9695.34    10733.33   1911.37 o
  13  10  17     2646.16     2136.48   1193.84 o
 -24  11  17     8436.62     9034.42   1634.31 o
 -22  11  17      100.56     3270.66   1288.06 o
 -20  11  17     3672.14     5360.59   1075.25 o
 -18  11  17    33125.92    36129.31   1962.72 o
 -16  11  17    96369.32    99831.50   4099.47 o
 -14  11  17    15716.03    14076.44   1028.99 o
 -12  11  17     2198.77     3248.30    698.54 o
 -10  11  17    26622.70    26254.37   1556.32 o
  -8  11  17   173621.70   177565.22  11297.55 o
  -6  11  17    40237.57    39792.48   3745.22 o
  -4  11  17     1226.70     2620.58    936.13 o
  -2  11  17     7733.31     5594.41   1189.92 o
   0  11  17    95587.03    98845.48   5080.98 o
   2  11  17    39515.16    39734.95   2843.74 o
   4  11  17      272.75    -1545.22   1030.15 o
   6  11  17      744.30      873.08   1465.24 o
   8  11  17    33612.37    33726.41   2084.56 o
  10  11  17    21748.44    21624.60   1701.60 o
  12  11  17       33.92      364.89   1149.59 o
 -23  12  17    41203.72    42314.29   4102.13 o
 -21  12  17    33271.78    35530.80   5184.38 o
 -19  12  17      305.20     -282.12   1255.18 o
 -17  12  17       40.00    -1048.48    872.30 o
 -15  12  17    59569.91    64840.37   3827.00 o
 -13  12  17    46275.04    48492.88   2147.25 o
 -11  12  17     5910.34     5119.24    801.20 o
  -9  12  17     6209.20     6567.70    990.86 o
  -7  12  17    34411.66    33036.84   1816.18 o
  -5  12  17    16445.34    15523.22   1604.97 o
  -3  12  17    11133.14    12674.78   1511.70 o
  -1  12  17    30975.02    31279.92   2731.64 o
   1  12  17     2362.20     3537.21   1212.56 o
   3  12  17     6762.96     5757.54   1493.26 o
   5  12  17     1713.19     2335.88   1294.61 o
   7  12  17    24303.73    21741.69   2129.36 o
   9  12  17     2382.40     3521.31   1480.09 o
  11  12  17     3076.31     2814.04   2624.89 o
 -22  13  17      111.09    -1890.41   1260.27 o
 -20  13  17     4465.29     6820.93   1494.56 o
 -18  13  17     6391.82     7158.61   1212.35 o
 -16  13  17    43744.22    48181.40   2433.73 o
 -14  13  17     4140.67     4972.68   1021.76 o
 -12  13  17     1638.03     2010.15    831.00 o
 -10  13  17    14699.64    15308.83   1335.52 o
  -8  13  17    71500.04    72241.59   3177.36 o
  -6  13  17     4913.62     5469.32   1212.03 o
  -4  13  17     5289.94     4263.83   1193.01 o
  -2  13  17      356.33      454.99   1301.10 o
   0  13  17    34222.88    34672.33   2546.69 o
   2  13  17    10232.09    12932.01   1756.00 o
   4  13  17     1261.30      -18.53   1335.36 o
   6  13  17       21.37     -822.62   1236.02 o
   8  13  17     8256.17     9341.54   1765.09 o
  10  13  17     8498.51    11382.51   2010.59 o
 -21  14  17        7.73     -728.79   1429.16 o
 -19  14  17     5163.03     5290.60   2147.15 o
 -17  14  17     2725.76     1996.01   1313.42 o
 -15  14  17     2278.08     3406.71   1057.29 o
 -13  14  17      793.45      963.30    941.18 o
 -11  14  17     8785.88    10884.89   1258.56 o
  -9  14  17    13211.04    13283.25   1624.61 o
  -7  14  17      555.78     -475.38   1087.37 o
  -5  14  17     5623.37     5603.65   1656.07 o
  -3  14  17     3495.46     1037.31   2430.05 o
  -1  14  17    12070.23    13851.21   1755.69 o
   1  14  17      421.99      567.17   1688.09 o
   3  14  17     5179.88     4139.49   1435.85 o
   5  14  17       37.08     1523.20   2029.72 o
   7  14  17      370.56     -260.12   1569.14 o
   9  14  17      941.67      777.40   1924.29 o
 -18  15  17      477.95      711.69   1235.60 o
 -16  15  17     2854.18     3494.72   1198.98 o
 -14  15  17     3339.78     4854.35   1203.09 o
 -12  15  17     4105.60     5382.12   1587.41 o
 -10  15  17     3929.42     4047.74   1330.99 o
  -8  15  17     4679.22     6901.76   2991.86 o
  -6  15  17     5643.83     6841.99   1443.97 o
  -4  15  17    21024.63    25437.11   4764.03 o
  -2  15  17    24406.23    24891.51   3575.02 o
   0  15  17    12356.81    14866.45   1893.20 o
   2  15  17     9359.45    11331.40   1858.46 o
   4  15  17    18400.88    18854.91   2837.07 o
   6  15  17     9988.48    14816.22   2229.89 o
 -15  16  17    12137.86    14203.42   2952.09 o
 -13  16  17     9988.81     9125.32   1609.10 o
 -11  16  17     1284.42     3435.95   1416.70 o
  -9  16  17     1345.54      399.06   1277.63 o
  -7  16  17     5901.99     5373.09   1470.12 o
  -5  16  17     3622.03     6413.80   1525.40 o
  -3  16  17        2.46     -583.46   1331.66 o
  -1  16  17      670.00    -1400.54   1351.40 o
   1  16  17       15.46     1061.54   1378.63 o
   3  16  17       61.21    -1068.60   1401.43 o
   5  16  17     3326.06     5654.50   3644.42 o
 -12  17  17       40.48      950.01   1528.52 o
 -10  17  17     5700.21     4772.70   1534.93 o
  -8  17  17    25735.01    32103.58   2642.79 o
  -6  17  17    14729.80    15578.58   2527.47 o
  -4  17  17      310.16     -766.09   1355.31 o
  -2  17  17     6469.27     7667.54   1613.67 o
   0  17  17    28407.39    28710.44   2644.82 o
 -30   0  18     1725.87     2508.79   2145.81 o
 -28   0  18    24581.31    23758.75   2893.11 o
 -26   0  18    51449.79    50971.10   4256.93 o
 -24   0  18       73.19     1214.36   1462.57 o
 -22   0  18     3598.03     4601.22   1451.89 o
 -20   0  18    19699.06    18658.44   2156.49 o
 -18   0  18    88251.66    85912.64   5973.05 o
 -16   0  18      462.40     3117.30   1046.22 o
 -14   0  18     2444.55     1682.72    911.44 o
 -12   0  18      582.07     -231.61    586.49 o
 -10   0  18    51306.29    50427.82   3294.79 o
  -8   0  18      509.11      485.91    963.48 o
  -6   0  18    44635.07    40399.44   5904.99 o
  -4   0  18     9329.71     9540.83   1011.09 o
  -2   0  18    12991.54    12282.39   1531.96 o
   0   0  18    34699.08    32718.64   1882.29 o
   2   0  18   347084.53   349597.84  14899.34 o
   4   0  18    55331.79    52893.45   2757.57 o
   6   0  18     8158.88     7972.07   1545.31 o
   8   0  18     8914.39     7537.04   1609.36 o
  10   0  18   159428.31   162852.36  10590.29 o
  12   0  18    69308.10    70574.34   5340.52 o
  14   0  18     2335.68     2023.04   1646.73 o
  16   0  18     2247.71     2682.27   1846.90 o
  18   0  18    26082.28    29472.92   3397.54 o
 -29   1  18    25316.07    27593.83   2184.27 o
 -27   1  18    11065.27    12855.96   1555.81 o
 -25   1  18     3095.54     2923.88   1142.30 o
 -23   1  18       19.76     -307.39    859.07 o
 -21   1  18    68151.96    69484.85   3599.78 o
 -19   1  18    33570.27    29244.69   1887.85 o
 -17   1  18      487.37     -232.98    558.63 o
 -15   1  18     1758.32     1974.71    618.96 o
 -13   1  18    76226.97    83069.44   3561.99 o
 -11   1  18    92801.42    93085.16   3070.61 o
  -9   1  18      704.33     1884.87    445.54 o
  -7   1  18     3792.06     4122.37    512.74 o
  -5   1  18   179977.48   166015.53   5245.66 o
  -3   1  18   217988.09   205973.73   7428.10 o
  -1   1  18     4033.99     3308.56    650.68 o
   1   1  18     1550.80      347.22    524.13 o
   3   1  18    96224.33    91562.77   4697.90 o
   5   1  18   101554.19   101652.46   5026.00 o
   7   1  18      443.23     -497.99    549.24 o
   9   1  18    13478.34    14364.24   1440.88 o
  11   1  18     8127.82     8585.28   1311.12 o
  13   1  18    25284.92    22773.36   1905.95 o
  15   1  18      765.96      396.18   1114.37 o
  17   1  18    12439.92    15754.23   1836.27 o
 -30   2  18     2125.00     1528.06   1424.92 o
 -28   2  18     2161.49     1272.30   1235.39 o
 -26   2  18     9687.14    10150.54   2929.14 o
 -24   2  18      316.06      741.25    991.24 o
 -22   2  18    12342.21    14796.46   1411.24 o
 -20   2  18     3485.61     4091.24   1366.49 o
 -18   2  18    32863.28    32290.53   2143.43 o
 -16   2  18     3066.66     4813.34    869.68 o
 -14   2  18    17868.45    16140.04   1256.00 o
 -12   2  18     5031.86     4323.80    645.07 o
 -10   2  18    42486.58    38595.68   1753.41 o
  -8   2  18      961.65      603.31    542.78 o
  -6   2  18     7147.70     7452.61    742.72 o
  -4   2  18    15461.90    14522.96    934.41 o
  -2   2  18    31132.00    30349.34   1461.55 o
   0   2  18      672.49      560.93    600.66 o
   2   2  18    34619.75    36089.93   1793.31 o
   4   2  18     2456.05     1755.32    698.09 o
   6   2  18    17282.39    17162.13   1196.79 o
   8   2  18     2204.03     1552.98    735.83 o
  10   2  18    25484.73    22826.85   1293.61 o
  12   2  18     7771.60     9059.95   1340.84 o
  14   2  18     3762.88     2827.45   1180.56 o
  16   2  18     3413.26     4263.59   1328.88 o
  18   2  18     2340.22     5529.73   1602.80 o
 -29   3  18     1436.55      990.50   1319.34 o
 -27   3  18      253.01      119.82   1103.32 o
 -25   3  18     3265.23     4324.93   1580.00 o
 -23   3  18    13288.57    13736.01   1445.01 o
 -21   3  18     2196.79     3962.24    911.16 o
 -19   3  18      303.24      195.35    612.30 o
 -17   3  18    26062.35    25801.27   1371.67 o
 -15   3  18    41171.67    40011.56   2333.00 o
 -13   3  18     2497.60     1930.30    617.82 o
 -11   3  18    12591.91    11476.19    869.63 o
  -9   3  18    36792.09    33514.36   1586.51 o
  -7   3  18    18339.73    17179.18   1066.16 o
  -5   3  18     1733.63     2757.53    589.94 o
  -3   3  18     7691.66     8397.11    807.43 o
  -1   3  18    21691.00    23295.83   1069.50 o
   1   3  18    15143.49    15224.15   1053.73 o
   3   3  18       46.97      -32.78    615.24 o
   5   3  18      512.78     1065.83   1155.38 o
   7   3  18     2444.93     2817.05    793.72 o
   9   3  18    17460.82    17239.24   1408.58 o
  11   3  18     2265.82     1403.22    866.81 o
  13   3  18     4619.80     5606.35   1149.32 o
  15   3  18      600.50     1395.21   1097.78 o
  17   3  18     4920.34     5780.40   1484.56 o
 -30   4  18     2596.33     5828.93   2241.90 o
 -28   4  18    12168.04    16889.56   3513.64 o
 -26   4  18    15948.64    17533.08   1738.80 o
 -24   4  18    23162.28    24260.54   2252.07 o
 -22   4  18    16132.60    16185.12   1203.33 o
 -20   4  18    22766.36    20881.22   1258.58 o
 -18   4  18     8457.95     9183.27    863.39 o
 -16   4  18     5858.53     6455.83    758.21 o
 -14   4  18     8676.47     8024.41    888.49 o
 -12   4  18     5041.11     4409.40    678.40 o
 -10   4  18     4315.10     3722.92    832.84 o
  -8   4  18      174.09      118.01    551.59 o
  -6   4  18     7089.49     9078.06   1110.27 o
  -4   4  18     3631.79     4571.93    564.64 o
  -2   4  18     7171.00     8535.44    664.56 o
   0   4  18     3855.20     3815.95    972.40 o
   2   4  18    18040.75    18547.49   2182.52 o
   4   4  18    18710.54    19239.52   1766.83 o
   6   4  18     5843.67     6708.40    800.24 o
   8   4  18     6863.98     7551.13    851.32 o
  10   4  18    11066.30    10616.32   1012.87 o
  12   4  18     9211.31     8861.72   1185.34 o
  14   4  18     3150.34     1904.77   1029.38 o
  16   4  18     4505.92     3160.00   1224.40 o
 -29   5  18     4126.66     6570.89   2103.11 o
 -27   5  18     3358.81     3134.65   1353.13 o
 -25   5  18      672.84      655.03    905.10 o
 -23   5  18     2814.76     1217.43    790.12 o
 -21   5  18    43240.60    41795.67   1981.13 o
 -19   5  18    46418.88    43587.48   2091.34 o
 -17   5  18    11372.81    11318.72    957.94 o
 -15   5  18    15393.54    14882.02   1032.02 o
 -13   5  18   110416.19   102424.88   3943.15 o
 -11   5  18   102722.02    92203.09   3580.06 o
  -9   5  18    14356.40    12893.83   1083.83 o
  -7   5  18    25369.53    25578.85   1932.30 o
  -5   5  18   100493.41   100479.04   4748.93 o
  -3   5  18   100481.21    86518.11   4180.01 o
  -1   5  18    20328.25    20003.53   1179.15 o
   1   5  18    10068.59    10454.56    940.15 o
   3   5  18    38620.28    41866.95   7308.85 o
   5   5  18    43204.23    44834.00   1848.95 o
   7   5  18     7136.37     8256.69    857.69 o
   9   5  18       66.42      141.26    723.53 o
  11   5  18     5263.60     6666.75   1081.71 o
  13   5  18    13389.45    16982.80   2827.15 o
  15   5  18      181.32     -330.03   1080.06 o
  17   5  18     2479.13     2853.65   1344.18 o
 -28   6  18     8325.81     8113.53   2281.93 o
 -26   6  18    28946.68    28649.86   1792.13 o
 -24   6  18     2820.87     2953.35    992.32 o
 -22   6  18     2394.74     3450.12    846.17 o
 -20   6  18     3198.53     3721.00    791.91 o
 -18   6  18    39101.35    37138.43   1793.54 o
 -16   6  18      419.57       95.33    608.73 o
 -14   6  18    20148.03    21288.33   1235.21 o
 -12   6  18     5244.31     6353.63    831.38 o
 -10   6  18    23927.04    17637.31   1382.32 o
  -8   6  18    12572.01    10392.51   1082.00 o
  -6   6  18   102320.36    85754.89   7012.59 o
  -4   6  18    10985.94     9605.51   1092.61 o
  -2   6  18     7787.38     5516.53    977.57 o
   0   6  18     5537.22     6792.18    845.64 o
   2   6  18    64744.32    63947.27   2694.04 o
   4   6  18    23439.85    25222.26   2298.85 o
   6   6  18      401.93       19.69    743.30 o
   8   6  18       40.20      349.27    836.18 o
  10   6  18    45251.12    43442.79   1931.08 o
  12   6  18    26304.31    30803.99   1926.54 o
  14   6  18       64.96      738.88   1066.11 o
  16   6  18        2.66    -1416.40   1164.68 o
 -27   7  18     1969.61     2801.51   1353.25 o
 -25   7  18    16359.54    20820.98   2917.13 o
 -23   7  18     8317.22     8500.60   1093.68 o
 -21   7  18    15276.25    16302.64   1222.37 o
 -19   7  18     7300.03     6863.90    881.75 o
 -17   7  18    12051.55    12551.31   1508.36 o
 -15   7  18     8251.37     6599.14    830.86 o
 -13   7  18    22881.02    21727.28   1266.61 o
 -11   7  18     2031.27     2314.31    621.08 o
  -9   7  18    51074.98    46212.20   2985.62 o
  -7   7  18    30256.68    31045.59   1871.09 o
  -5   7  18    16690.92    17529.91   2060.41 o
  -3   7  18    30753.94    30736.81   3386.86 o
  -1   7  18    25280.79    27442.20   1832.48 o
   1   7  18    33815.00    35687.88   1659.83 o
   3   7  18     8044.43     9473.28   1236.96 o
   5   7  18    19002.99    15331.82   1957.94 o
   7   7  18     7554.68     7272.41   1010.02 o
   9   7  18    25759.13    26432.51   1690.94 o
  11   7  18     3134.27     4052.64   1086.42 o
  13   7  18    21098.09    19561.05   1656.27 o
  15   7  18       37.83     -571.14   1341.18 o
 -26   8  18     8318.66    12192.37   1642.68 o
 -24   8  18     9839.02     9227.35   3655.09 o
 -22   8  18    29777.44    29579.02   1703.43 o
 -20   8  18     2021.96     2584.43    795.10 o
 -18   8  18     8677.73     9013.02    967.44 o
 -16   8  18     3704.54     2539.31    741.80 o
 -14   8  18    25539.44    24036.03   1547.45 o
 -12   8  18       98.12     -122.69    595.39 o
 -10   8  18    39929.25    36120.00   2993.41 o
  -8   8  18      142.69      838.71    730.31 o
  -6   8  18    36010.05    35817.02   2117.41 o
  -4   8  18     3012.10     3176.52    885.45 o
  -2   8  18   123729.07   119634.83   4726.40 o
   0   8  18    21907.13    23013.02   1559.84 o
   2   8  18     6263.04     5977.55   1222.88 o
   4   8  18     5711.79     5845.98    950.46 o
   6   8  18   102836.52   108099.25   5186.03 o
   8   8  18    27096.85    28812.02   2895.85 o
  10   8  18     1325.73     2684.33   1024.14 o
  12   8  18     2547.09     2335.95   1275.37 o
  14   8  18    32991.55    32126.32   2528.18 o
 -27   9  18       21.21    -1605.56   1354.69 o
 -25   9  18    24028.05    24713.61   2125.70 o
 -23   9  18    22207.55    22660.06   1950.32 o
 -21   9  18       10.55     -284.44   2503.45 o
 -19   9  18     4524.08     6534.34    939.99 o
 -17   9  18    52668.99    52793.98   3927.29 o
 -15   9  18    51060.05    49910.71   2256.41 o
 -13   9  18     8288.55     8071.34   1217.37 o
 -11   9  18    19645.58    18842.22   1254.28 o
  -9   9  18   114306.39   116051.40   5451.91 o
  -7   9  18    90320.36    94911.05   5024.25 o
  -5   9  18     2356.13     3435.66    771.07 o
  -3   9  18      126.53      233.72    687.75 o
  -1   9  18    83561.30    84396.55   3511.35 o
   1   9  18   119992.12   112980.66   5617.86 o
   3   9  18     2547.57     2368.34   1106.98 o
   5   9  18      229.79      697.02    902.76 o
   7   9  18    25590.75    28704.85   2009.75 o
   9   9  18    32794.41    37586.51   2080.08 o
  11   9  18       62.33     -131.63   1145.34 o
  13   9  18     6763.46     5953.51   1593.12 o
 -26  10  18        9.65      666.00   1451.91 o
 -24  10  18     4437.07     5250.76   1481.42 o
 -22  10  18    25341.67    24700.32   2219.21 o
 -20  10  18     8089.87    11479.25   1464.62 o
 -18  10  18      713.72     -803.81    794.22 o
 -16  10  18     5210.44     7675.52    967.08 o
 -14  10  18    19940.64    21042.87   1869.85 o
 -12  10  18      982.10      201.18    670.69 o
 -10  10  18     7571.82     8726.35   1253.35 o
  -8  10  18      665.59      478.83    733.25 o
  -6  10  18     3382.12     2888.53    907.30 o
  -4  10  18     5795.84     5360.67    881.47 o
  -2  10  18    28850.10    29049.41   1683.69 o
   0  10  18     3879.14     3397.78   1121.30 o
   2  10  18     1485.91     1347.57   1092.91 o
   4  10  18     7948.14     8894.19   2021.71 o
   6  10  18    24661.10    31462.99   5307.15 o
   8  10  18    12464.01    12820.87   1937.69 o
  10  10  18      869.71     2086.40   1113.46 o
  12  10  18     1304.27     2563.09   1306.13 o
 -25  11  18      181.16      215.80   1366.17 o
 -23  11  18     6123.38     5988.10   1511.59 o
 -21  11  18      806.83      852.47   1764.16 o
 -19  11  18      437.38      646.82    953.78 o
 -17  11  18     5837.38     5056.81    988.79 o
 -15  11  18     5413.46     5021.82    824.83 o
 -13  11  18      824.78      453.35    645.82 o
 -11  11  18     2178.63     2275.07    710.91 o
  -9  11  18     7249.94     6658.69   1009.72 o
  -7  11  18     4498.09     3910.76    911.45 o
  -5  11  18      430.17      884.07    806.43 o
  -3  11  18     3572.61     6089.64   1224.62 o
  -1  11  18     1826.10     1833.16   1243.72 o
   1  11  18     4045.81     5750.22   1381.17 o
   3  11  18        7.01    -1123.73   1160.11 o
   5  11  18      443.30     -384.73   1438.55 o
   7  11  18     1618.06     1968.62   1375.89 o
   9  11  18     4400.22     2613.21   2340.65 o
  11  11  18      725.96       58.63   1238.70 o
 -22  12  18     2817.74     2684.18   1398.16 o
 -20  12  18      574.57     2198.99   1073.21 o
 -18  12  18      382.18     -377.53    937.89 o
 -16  12  18      985.72      531.63   1222.79 o
 -14  12  18     3941.70     5920.14   1941.15 o
 -12  12  18      186.74     -306.12    695.17 o
 -10  12  18      380.49     -692.17   1001.07 o
  -8  12  18       34.19      788.69    862.02 o
  -6  12  18    13139.92    13854.73   1258.97 o
  -4  12  18     2210.75     3070.73   2016.37 o
  -2  12  18      489.10     -434.54   1080.19 o
   0  12  18      771.62     1883.68   1238.68 o
   2  12  18     2097.89      231.50   1557.32 o
   4  12  18      306.20    -1286.01   1357.15 o
   6  12  18     1291.51      444.58   1386.13 o
   8  12  18     3302.25     2397.68   1616.06 o
  10  12  18      355.08      883.54   1539.51 o
 -21  13  18      222.13      182.75   1275.48 o
 -19  13  18     1970.88     2546.67   1121.75 o
 -17  13  18    26796.18    30325.15   1872.99 o
 -15  13  18    26783.20    28800.74   1812.37 o
 -13  13  18     2077.74     1591.92    966.32 o
 -11  13  18     4462.93     4054.75    839.14 o
  -9  13  18    50271.03    51748.29   2503.10 o
  -7  13  18    36695.41    38500.03   2648.09 o
  -5  13  18     5046.76     6785.46   1351.33 o
  -3  13  18     5144.35     6084.94   1391.80 o
  -1  13  18    28394.80    32483.96   2501.53 o
   1  13  18    33658.86    31455.67   2488.47 o
   3  13  18     4389.22     5797.23   2211.20 o
   5  13  18      210.76     -430.13   1397.48 o
   7  13  18     4953.83     4194.92   2706.29 o
   9  13  18    12079.48    14063.21   2143.56 o
 -20  14  18      665.88      289.75   1460.27 o
 -18  14  18     2970.79     2923.15   1166.53 o
 -16  14  18     1373.33     2371.82   1146.29 o
 -14  14  18    18970.34    25527.96   2347.00 o
 -12  14  18      165.04      602.02   1020.71 o
 -10  14  18    20782.81    20388.97   1740.26 o
  -8  14  18        5.31     1340.55   1115.85 o
  -6  14  18     8671.22     9192.40   1541.19 o
  -4  14  18     2637.66     3799.99   1360.48 o
  -2  14  18    36618.54    35434.72   2660.25 o
   0  14  18     9871.03    10798.92   3184.03 o
   2  14  18       86.56      533.90   1370.97 o
   4  14  18     4064.77     1926.31   1744.14 o
   6  14  18    49971.27    55981.47   3640.55 o
   8  14  18    35737.76    36714.63   2992.59 o
 -17  15  18    23979.58    28575.65   1988.01 o
 -15  15  18    11670.45    13633.50   1489.68 o
 -13  15  18      242.05    -1185.52   1011.69 o
 -11  15  18      540.74    -1368.20   1194.16 o
  -9  15  18    26435.05    32785.43   2492.26 o
  -7  15  18    21122.01    19349.52   1994.45 o
  -5  15  18      194.70      634.44   1221.55 o
  -3  15  18       25.63       53.03   2627.56 o
  -1  15  18    29145.34    28648.53   2480.45 o
   1  15  18    38664.07    40105.56   2990.59 o
   3  15  18       36.96     -329.80   1535.47 o
   5  15  18     2620.91     2809.61   1755.82 o
 -14  16  18     7655.98    10367.49   1954.99 o
 -12  16  18       93.16      190.91   1416.35 o
 -10  16  18     4144.35     5247.29   3127.98 o
  -8  16  18      520.22     3223.51   1425.71 o
  -6  16  18    15742.97    17773.71   2047.54 o
  -4  16  18      446.35     1753.29   1397.85 o
  -2  16  18    15539.30    19492.11   2642.23 o
   0  16  18      369.31      272.83   2632.89 o
   2  16  18    14718.27    18321.68   3265.43 o
  -9  17  18     1671.90     3082.48   1584.72 o
  -7  17  18      631.91      578.02   1838.89 o
  -5  17  18    15626.96    16614.49   2125.49 o
  -3  17  18    13124.15    10997.73   1835.04 o
 -30   1  19     4742.38     5032.93   1534.88 o
 -28   1  19     5443.16     9721.73   1760.16 o
 -26   1  19      191.54      -59.05   1084.32 o
 -24   1  19      271.92      178.27    900.57 o
 -22   1  19    14637.78    16815.18   1494.99 o
 -20   1  19    23469.60    24871.00   3715.14 o
 -18   1  19     3596.79     4470.69    892.94 o
 -16   1  19     4055.31     3584.94    837.53 o
 -14   1  19    12859.64    11763.16    919.62 o
 -12   1  19    93779.76    92040.21   3571.77 o
 -10   1  19     9939.98     9499.23   1439.44 o
  -8   1  19       28.26       36.79    512.13 o
  -6   1  19      476.88      348.89    480.85 o
  -4   1  19    37347.33    37363.25   1976.78 o
  -2   1  19     9677.82     9388.42    868.55 o
   0   1  19     1404.57     2163.34    658.27 o
   2   1  19      855.13      516.08    553.47 o
   4   1  19     5839.64     7324.95    864.45 o
   6   1  19     1258.16     1986.27    726.34 o
   8   1  19     7947.48     8847.96   1358.28 o
  10   1  19      378.09     2264.56   1063.78 o
  12   1  19     3041.86     3734.61   1174.57 o
  14   1  19     1142.20     1308.65   1131.92 o
  16   1  19     2313.59     2642.21   1872.25 o
 -29   2  19     3878.68     4779.87   1490.87 o
 -27   2  19    22474.50    26975.60   2431.39 o
 -25   2  19     4782.16     4514.00   1208.96 o
 -23   2  19     3750.46     3033.23   1056.84 o
 -21   2  19       26.92     1688.60   1223.70 o
 -19   2  19    14582.08    16486.55   1713.45 o
 -17   2  19     3683.76     3668.48    676.98 o
 -15   2  19    43218.58    45221.86   2021.47 o
 -13   2  19    32127.15    32274.11   3237.48 o
 -11   2  19     1533.15     1625.17    604.62 o
  -9   2  19      608.18     1310.34    573.62 o
  -7   2  19    89768.23    84450.13   2854.42 o
  -5   2  19   120131.84   107206.29   4015.72 o
  -3   2  19      124.05     -589.00    591.45 o
  -1   2  19      442.12      772.73    546.81 o
   1   2  19    87328.68    80260.73   3116.19 o
   3   2  19   109570.76   115277.53   4343.51 o
   5   2  19    10073.95    10540.24   1325.30 o
   7   2  19     6035.11     5530.79    877.74 o
   9   2  19    40742.61    36474.88   2505.90 o
  11   2  19    36575.37    40231.92   2124.46 o
  13   2  19     7286.86     6849.87   1008.91 o
  15   2  19     1128.70     1297.76   1180.61 o
  17   2  19     7966.89    10317.45   1664.81 o
 -30   3  19    12853.57    15683.85   1929.90 o
 -28   3  19    19637.90    22939.79   2035.86 o
 -26   3  19       47.82      589.52   1098.95 o
 -24   3  19      198.09     -593.42    980.69 o
 -22   3  19    51787.91    55991.57   3071.47 o
 -20   3  19   115582.23   111536.74   4322.04 o
 -18   3  19    12624.72    13525.07   1013.48 o
 -16   3  19      135.32      373.26    609.21 o
 -14   3  19    84954.92    84437.73   3347.22 o
 -12   3  19   261540.17   253242.05   9128.90 o
 -10   3  19    33957.90    31892.82   1553.46 o
  -8   3  19     1343.73     1703.13    614.37 o
  -6   3  19    31533.29    29338.93   1800.08 o
  -4   3  19   145874.64   137932.84   5119.60 o
  -2   3  19    34941.58    32263.80   1317.19 o
   0   3  19    10549.41    12009.17    818.56 o
   2   3  19     6359.37     3292.39   3779.20 o
   4   3  19    36133.99    40926.59   1930.99 o
   6   3  19    13511.97    15763.31   1212.25 o
   8   3  19    20932.88    20442.10   1437.66 o
  10   3  19     2819.26     3883.81    981.70 o
  12   3  19    20829.35    20174.92   1822.92 o
  14   3  19     2992.99     5244.55   1541.88 o
  16   3  19    11077.10    11897.88   1585.17 o
 -29   4  19      720.32     1544.03   1479.00 o
 -27   4  19    15950.47    17111.63   1777.56 o
 -25   4  19     2043.06      870.10   1098.28 o
 -23   4  19    21609.45    21245.82   1763.16 o
 -21   4  19     1711.45     2291.97    797.41 o
 -19   4  19    55544.13    53160.80   2326.54 o
 -17   4  19     5666.63     6038.68    791.34 o
 -15   4  19    70831.08    66917.48   3937.88 o
 -13   4  19    37024.55    34866.04   1666.71 o
 -11   4  19    20669.33    19077.08   1159.82 o
  -9   4  19     5655.99     5372.65    738.39 o
  -7   4  19    62276.68    61041.25   2553.15 o
  -5   4  19    44821.85    42648.46   2383.84 o
  -3   4  19     5760.30     6734.68    660.59 o
  -1   4  19    25263.02    22960.16   1629.51 o
   1   4  19    14112.35    15041.02   1101.69 o
   3   4  19    39243.32    36481.07   3200.04 o
   5   4  19      846.82      598.15    724.14 o
   7   4  19     6641.09     6891.00    881.35 o
   9   4  19     9914.05    10496.21   1026.95 o
  11   4  19    25779.43    29428.76   4146.55 o
  13   4  19      112.28      202.90   1058.33 o
  15   4  19     6762.80     7384.72   1341.65 o
 -28   5  19      587.22     -409.93   2141.81 o
 -26   5  19    17402.41    15997.11   1736.13 o
 -24   5  19    19829.21    20531.22   1433.13 o
[truncated: 111,724 more chars]
